# Supplementary material for: Alignment of multiple metabolomics LC-MS datasets from disparate diseases to reveal fever-associated metabolites
Source: PLoS Negl Trop Dis. 2023 Jul 24;17(7):e0011133. doi: 10.1371/journal.pntd.0011133 (PMC10399774; doi:10.1371/journal.pntd.0011133)
Supplement: S1 Table — (XLSX) [file pntd.0011133.s002.xlsx]

## Sheet: +ve ESI Mode
Set	Index	Compound Name	Formula	Polarity	Detected m/z	Delta (ppm)	Expected RT	Actual RT	Adduct1 H+
1	1	Melatonin	C13H16N2O2	+	233.128	-0.61	4.29	4.09	2046167614
1	2	Phenylhydrazine	C6H8N2	+	109.076	0.44	4.8	4.55	8384383
1	3	Nicotinate	C6H5NO2	+	124.039	0.57	7.29	7.33	593840852
1	4	Pyridoxine	C8H11NO3	+	170.081	-0.05	7.43	7.23	3992986142
1	5	riboflavin	C17H20N4O6	+	377.145	-0.22	7.72	7.46	16465628
1	6	Adenine	C5H5N5	+	136.062	0.31	8.75	8.44	1645830897
1	7	Creatinine	C4H7N3O	+	114.066	0.1	8.98	8.65	1662180782
1	8	L-Phenylalanine	C9H11NO2	+	166.086	0.2	9.15	8.8	489171784
1	9	L-Leucine	C6H13NO2	+	132.102	0.18	9.61	9.27	215023034
1	10	Inosine	C10H12N4O5	+	269.088	-0.46	9.8	9.54	167162672
1	11	2-Phenylglycine	C8H9NO2	+	152.071	0.68	10.09	7.23	110631677
1	12	Selenomethionine	C5H11NO2Se	+	192.009	0.14	10.09	9.73	3561650
1	13	L-Methionine	C5H11NO2S	+	150.058	0.16	10.18	9.83	350754691
1	14	Imidazole-4-acetate	C5H6N2O2	+	127.05	-0.14	10.4	10.17	1886781792
1	15	L-Tryptophan	C11H12N2O2	+	205.097	0.29	10.34	10.06	134951099
1	16	N-Acetyl-D-glucosamine	C8H15NO6	+	222.097	-0.07	10.34	10.04	73176907
1	17	Cytidine	C9H13N3O5	+	244.093	-0.16	10.53	10.27	173683264
1	18	Guanine	C5H5N5O	+	152.057	0.2	11.09	10.78	85427744
1	19	L-Valine	C5H11NO2	+	118.086	-0.3	10.84	10.48	242715581
1	20	L-Proline	C5H9NO2	+	116.071	-0.29	11.01	10.65	1163492927
1	21	sn-glycero-3-Phosphocholine	C8H20NO6P	+	258.11	-0.56	11.7	11.28	907884629
1	22	L-Threonine	C4H9NO3	+	120.066	0.39	12.12	11.74	49595838
1	23	trans-4-Hydroxy-L-proline	C5H9NO3	+	132.066	0.24	12.01	11.66	199095124
1	24	N2-Acetyl-L-lysine	C8H16N2O3	+	189.123	-0.09	12.12	11.7	743632812
1	25	D-Glucosamine	C6H13NO5	+	180.087	0.03	12.6	12.08	3291359
1	26	L-Glutamine	C5H10N2O3	+	147.076	-0.74	12.32	11.98	245430777
1	27	Taurine	C2H7NO3S	+	126.022	0.44	12.77	12.44	2883130
1	28	L-Aspartate	C4H7NO4	+	134.045	-0.23	12.28	11.98	2399778
1	29	L-Asparagine	C4H8N2O3	+	133.061	0.28	12.6	12.18	9522625
1	30	beta-Alanine	C3H7NO2	+	90.055	0.16	12.51	12.16	83562505
1	31	Glycine	C2H5NO2	+	76.0393	0.32	12.81	12.49	1489947
1	32	L-Serine	C3H7NO3	+	106.05	0.39	12.94	12.53	4503387
1	33	Ethanolamine phosphate	C2H8NO4P	+	142.026	0.62	12.47	12.12	1329108
1	34	L-Citrulline	C6H13N3O3	+	176.103	0.16	12.81	12.44	108998311
1	35	meso-2_6-Diaminoheptanedioate	C7H14N2O4	+	191.103	0.38	13.9	13.45	587594
1	36	L-Lysine	C6H14N2O2	+	147.113	0.34	18.35	17.44	437556
1	37	L-Arginine	C6H14N4O2	+	175.119	0.38	19.93	18.92	18216551
2	1	Thiopurine S-methylether	C6H6N4S	+	167.039	0.07	5.99	5.71	904422285
2	2	5'-Methylthioadenosine	C11H15N5O3S	+	298.097	-0.53	6.09	5.77	524356477
2	3	Nicotinamide	C6H6N2O	+	123.055	-0.3	6.51	6.22	1740532795
2	4	4-(beta-Acetylaminoethyl)imidazole	C7H11N3O	+	154.097	-1.09	6.8	6.45	3666183277
2	5	Pyridoxal	C8H9NO3	+	168.065	-0.17	7.61	7.42	889847527
2	6	6-Methylaminopurine	C6H7N5	+	150.077	-0.4	7.26	6.96	1950746313
2	7	Deoxyadenosine	C10H13N5O3	+	252.109	-0.67	7.42	7.15	1211290733
2	8	Pantothenate	C9H17NO5	+	220.118	-0.27	8.21	8	838972108
2	9	Picolinic acid	C6H5NO2	+	124.039	0.51	8.33	8.19	41585742
2	10	thymine	C5H6N2O2	+	127.05	0.04	6.99	6.66	11765736
2	11	Adenosine	C10H13N5O4	+	268.104	-0.67	8.19	7.9	422979860
2	12	Hypoxanthine	C5H4N4O	+	137.046	0.37	9.4	9.13	100595112
2	13	5-Oxoproline	C5H7NO3	+	130.05	0.44	9.67	9.43	70105872
2	14	HEPES	C8H18N2O4S	+	239.106	-0.39	9.61	9.3	256803296
2	15	L-Kynurenine	C10H12N2O3	+	209.092	0.23	9.67	9.32	84699030
2	16	Betaine	C5H11NO2	+	118.086	-0.56	9.99	9.6	4552981067
2	17	cytosine	C4H5N3O	+	112.051	-0.15	10.22	9.92	685005504
2	19	L-isoleucine	C6H13NO2	+	132.102	0.06	10.39	10.02	885111581
2	20	Methylcysteine	C4H9NO2S	+	136.043	0.47	10.52	10.17	73661632
2	21	Ala-Gly	C5H10N2O3	+	147.076	-0.12	10.74	10.4	43935836
2	22	Guanosine	C10H13N5O5	+	284.099	-0.99	11.04	10.87	3856885
2	23	dAMP	C10H14N5O6P	+	332.075	-0.2	10.55	10.23	11568498
2	24	N(pi)-Methyl-L-histidine	C7H11N3O2	+	170.092	-0.33	10.93	10.56	461704354
2	25	L-Carnitine	C7H15NO3	+	162.113	0.68	11.21	10.79	921584521
2	26	Eflornithine	C6H12F2N2O2	+	183.094	0.02	11.27	10.91	226209658
2	27	L-Tyrosine	C9H11NO3	+	182.081	0.54	11.33	11	39740700
2	28	4-Trimethylammoniobutanoate	C7H15NO2	+	146.118	0.51	11.1	10.74	7634059076
2	29	S-Adenosyl-L-homocysteine	C14H20N6O5S	+	385.129	-0.76	10.99	10.6	11855257
2	30	AMP	C10H14N5O7P	+	348.07	-1.8	11.21	10.87	891093
2	31	Glycylglycine	C4H8N2O3	+	133.061	0.4	11.87	11.51	4813167
2	32	L-Alanine	C3H7NO2	+	90.055	0.42	12.29	11.92	19042955
2	33	Choline phosphate	C5H14NO4P	+	184.073	0.15	11.78	11.42	435627129
2	34	dCMP	C9H14N3O7P	+	308.064	-0.01	11.82	11.47	426273
2	35	L-2-Aminoadipate	C6H11NO4	+	162.076	0.26	12.1	11.79	4607679
2	36	L-homoserine	C4H9NO3	+	120.066	0.14	12.38	12.01	134553196
2	37	N-Acetylornithine	C7H14N2O3	+	175.108	0.22	12.29	11.88	247009406
2	38	4-Aminobutanoate	C4H9NO2	+	104.071	-0.39	12.54	12.16	205910257
2	39	L-Cystathionine	C7H14N2O4S	+	223.075	0.15	13.26	12.86	139185
2	40	Choline	C5H13NO	+	104.107	-0.47	17.43	16.67	392195944
2	41	1-Aminopropan-2-ol	C3H9NO	+	76.0757	0.11	18.75	17.41	24700144
2	42	L-Ornithine	C5H12N2O2	+	133.097	0.33	17.31	16.41	2655807
2	43	Taurocholate	C26H45NO7S	+	516.299	0.36	4.23	4.11	2634703
2	44	Lipoate	C8H14O2S2	+	207.051	0.95	4.42	4.25	166523
2	45	Phenylacetylglycine	C10H11NO3	+	194.081	0.35	5.79	5.44	521142752
3	1	lipoamide	C8H15NOS2	+	206.067	0.18	4.56	4.37	820195961
3	2	2-Aminobutan-4-olide	C4H7NO2	+	102.055	0.37	6.28	6.3	20617729
3	3	Isonicotinic acid	C6H5NO2	+	124.039	0.26	7.52	7.43	3439069645
3	4	O-Acetylcarnitine	C9H17NO4	+	204.123	0.36	9.61	9.21	4650224635
3	5	O-Acetyl-L-serine	C5H9NO4	+	148.06	-0.06	11.72	11.38	47465680
3	6	5-Aminolevulinate	C5H9NO3	+	132.066	0.24	11.6	11.22	117468272
3	7	gamma-L-Glutamyl-L-cysteine	C8H14N2O5S	+	251.07	-0.21	11.85	11.46	9513001
3	8	Acetylcholine	C7H15NO2	+	146.117	-0.64	13.52	12.83	3062188675
3	9	L-Cystine	C6H12N2O4S2	+	241.031	-0.56	12.91	12.51	2760178
3	10	Homocystine	C8H16N2O4S2	+	269.062	-0.06	12.85	12.45	83272
3	11	Mercaptoethanol	C2H6OS	+	79.0212	-0.03	6.43	6.15	2885531953
3	12	D-Glucono-1_4-lactone	C6H10O6	+	179.055	0.22	7.97	7.66	2482380
3	13	Maleic acid	C4H4O4	+	117.018	0.32	11.57	11.51	161216

## Sheet: -ve ESI Mode
Set	Index	Compound Name	Formula	Polarity	Detected m/z	Delta (ppm)	Expected RT	Actual RT	Adduct1 H+
1	1	Phenolsulfonphthalein	C19H14O5S	-	353.049	0.96	5.69	5.53	237563187
1	2	Thymidine	C10H14N2O5	-	241.083	0.81	6.45	6.18	55965922
1	3	MOPS	C7H15NO4S	-	208.065	1.07	7.03	6.96	93178795
1	4	Pyruvate	C3H4O3	-	87.0088	0.16	8.17	8.05	9196824
1	5	Deoxyuridine	C9H12N2O5	-	227.068	1.11	7.65	7.41	38943631
1	6	4-Coumarate	C9H8O3	-	163.04	1.04	7.98	7.9	137879575
1	7	pyrazinoate	C5H4N2O2	-	123.02	0.65	8.55	8.39	12085996
1	8	(R)-3-Hydroxybutanoate	C4H8O3	-	103.04	0.1	8.84	8.64	27365508
1	9	3'_5'-Cyclic AMP	C10H12N5O6P	-	328.046	1.16	8.8	8.58	41469443
1	10	Uridine	C9H12N2O6	-	243.062	0.55	9.16	8.88	54886480
1	11	D-glucose	C6H12O6	-	179.056	1.51	12.59	12.24	808433
1	12	Orotate	C5H4N2O4	-	155.01	0.67	9.73	9.55	237865845
1	13	L-Rhamnose	C6H12O5	-	163.061	1.54	10.16	9.8	429088
1	14	Xanthine	C5H4N4O2	-	151.026	1.14	10.5	10.3	3045272
1	15	3_4-Dihydroxyphenylacetate	C8H8O4	-	167.035	0.95	11.82	11.61	3054178
1	16	Phthalate	C8H6O4	-	165.019	0.75	12.02	11.73	703934845
1	17	D-Gluconic acid	C6H12O7	-	195.051	1.17	11.9	11.61	47479612
1	18	UMP	C9H13N2O9P	-	323.029	1.15	11.61	11.29	9448552
1	19	L-Glutamate	C5H9NO4	-	146.046	1.27	12.08	11.75	9151574
1	20	Methylmalonate	C4H6O4	-	117.019	-0.06	12.36	12.07	233883135
1	21	CMP	C9H14N3O8P	-	322.045	1.55	12.19	11.84	3568357
1	22	(R)-2-Hydroxyglutarate	C5H8O5	-	147.03	0.8	12.44	12.13	194337600
1	23	L-Cysteate	C3H7NO5S	-	167.997	0.95	13	12.73	109414616
1	24	D-ribose 5-phosphate	C5H11O8P	-	229.012	1.04	12.5	12.19	2887784
1	25	Malonate	C3H4O4	-	103.004	-0.86	12.87	12.56	165330544
1	26	D-Galacturonate	C6H10O7	-	193.036	1.15	13.19	12.86	15490552
1	27	Fumarate	C4H4O4	-	115.004	0.03	13.1	12.79	20482832
1	28	D-glucose 6-phosphate	C6H13O9P	-	259.022	0.07	13.06	12.73	682032
1	29	D-Galactarate	C6H10O8	-	209.031	1.09	13.57	13.26	10856139
1	30	Phosphoenolpyruvate	C3H5O6P	-	166.975	1.19	13.57	13.2	41043204
1	31	cis-Aconitate	C6H6O6	-	173.009	0.76	13.97	13.62	248941920
1	32	D-Erythrose	C4H8O4	-	119.035	0.18	10.37	10.05	3614914
1	33	Maltose	C12H22O11	-	341.109	1.2	12.93	12.54	906425
1	34	2-oxobutanoate	C4H6O3	-	101.024	-0.94	6.58	6.57	35866546
1	35	2-Methylcitrate	C7H10O7	-	205.036	1.01	13.55	13.2	141291117
1	36	3-Hydroxyphenylacetate	C8H8O3	-	151.04	0.82	8.8	8.66	4348425
2	1	Phenylpyruvate	C9H8O3	-	163.04	0.67	7.1	4.49	207574952
2	2	D-Threose	C4H8O4	-	119.035	-2	9.33	9.2	988432
2	3	succinate semialdehyde	C4H6O3	-	101.024	-2.9	9.35	9.16	418244151
2	4	N-Acetylglutamine	C7H12N2O4	-	187.072	-0.06	9.66	9.42	94505603
2	5	3-(4-Hydroxyphenyl)pyruvate	C9H8O4	-	179.035	1.31	7.85	6.67	18517597
2	6	D-Ribose	C5H10O5	-	149.046	0.62	10.68	10.43	413977
2	7	FMN	C17H21N4O9P	-	455.096	-2.18	9.71	9.48	46880
2	8	L-Gulono-1_4-lactone	C6H10O6	-	177.041	1.15	11.64	11.39	32274805
2	9	Orotidine	C10H12N2O8	-	287.052	0.66	11.03	10.78	54681516
2	10	N-Acetylneuraminate	C11H19NO9	-	308.099	1.55	11.34	11.03	1677564
2	11	dUMP	C9H13N2O8P	-	307.034	1.44	11.32	11.01	1122771
2	12	allantoin	C4H6N4O3	-	157.037	1.06	12.55	12.32	4649052
2	13	dIMP	C10H13N4O7P	-	331.046	2.62	11.56	11.2	160875
2	14	sn-Glycerol 3-phosphate	C3H9O6P	-	171.007	1.49	12.03	11.69	307049
2	15	sucrose	C12H22O11	-	341.109	1.29	12.37	12	7508640
2	16	Succinate	C4H6O4	-	117.019	-0.19	12.43	12.13	161658040
2	17	D-Glucuronolactone	C6H8O6	-	175.025	0.52	12.81	9.82	14121549
2	18	Mesaconate	C5H6O4	-	129.019	0.84	5.73	5.68	21198474
2	19	2-Oxoglutarate	C5H6O5	-	145.014	0.67	7.64	7.55	120732704
2	20	(S)-Malate	C4H6O5	-	133.014	0.61	12.97	12.66	18840110
2	21	3-Phospho-D-glycerate	C3H7O7P	-	184.986	0.63	13.14	12.68	20501
2	22	Oxalate	C2H2O4	-	88.9881	1.09	14.1	13.75	46075
2	23	citrate	C6H8O7	-	191.02	1.94	13.95	13.62	52980
2	24	(R)-Lactate	C3H6O3	-	89.0243	-1.58	9.25	9.03	14140931
3	1	D-Arabinose	C5H10O5	-	149.046	0.41	11.78	11.43	400347
3	2	D-Fructose	C6H12O6	-	179.056	1.42	11.78	11.48	1219376
3	3	Orthophosphate	H3O4P	-	96.9696	-0.14	12.67	12.35	77959181
3	4	N-acetyl-L-glutamate	C7H11NO5	-	188.057	0.79	11.73	11.37	471960292
3	5	Itaconate	C5H6O4	-	129.019	0.36	12.47	12.16	159815117
3	6	D-Fructose 6-phosphate	C6H13O9P	-	259.022	0.07	12.58	12.27	10894058
3	7	Adenosine 2'_5'-bisphosphate	C10H15N5O10P2	-	426.023	0.9	12.73	12.33	601250
3	8	2-phospho-D-glycerate	C3H7O7P	-	184.986	0.96	13.05	12.69	88062055
3	9	pyrophosphate	H4O7P2	-	176.936	1.44	12.69	12.35	17033802
