# Supplementary material for: Alignment of multiple metabolomics LC-MS datasets from disparate diseases to reveal fever-associated metabolites
Source: PLoS Negl Trop Dis. 2023 Jul 24;17(7):e0011133. doi: 10.1371/journal.pntd.0011133 (PMC10399774; doi:10.1371/journal.pntd.0011133)
Supplement: S2 Table — (XLSX) [file pntd.0011133.s003.xlsx]

## Sheet: positive_mode
row retention time	row m/z	adj-p	t-val	logFC	AveExpr	cid	mal_logFC	mal_adj.P.Val	zik_logFC	zik_adj.P.Val	vl_logFC	vl_adj.P.Val	common	cid	mm_annot	hmdb_ms2spectra_annot	60correct_std_annotation_adducts_3ppm	other_possible_annot_manual
10.578	70.0651	0.720442	-0.559807	-0.0629901	24.9936	1	-0.0419244	0.999866	-0.201906	0.999842	0.0021321	0.997125	vl	1	['4-aminobutanal; 4-aminobutyraldehyde; butyraldehyde, 4-amino-', '1-pyrroline']	L-Proline	('l-proline', 'M-HCOOH+H[1+]')
11.699	72.0555	0.587434	-0.814702	-1.76456	13.8211	5	-2.68564	0.999866	2.63929	0.999842	-3.73023	0.356486	zik	5
10.4047	72.0808	0.904998	-0.184332	-0.018006	25.1182	6	-0.0227257	0.999866	-0.0369683	0.999842	-0.0061539	0.990756	down	6	['glycine betaine$5-aminopentanoate; 5-aminopentanoic acid; 5-aminovaleric acid$l-valine']		('betaine', 'M-HCOOH+H[1+]')
11.6091	74.06	0.731708	-0.537995	-0.519792	21.372	10	-2.83594	0.999866	-0.432909	0.999842	0.337852	0.90832	vl	10	['l-allo-threonine$l-threonine', 'aminoacetone$3-aminopropanal$beta-aminopropion aldehyde']		('l-homoserine', 'M-HCOOH+H[1+]')
12.3886	76.0393	0.437915	1.11958	0.137493	23.4163	18	-0.018316	0.999866	-0.0178539	0.999842	0.280288	0.19337	vl	18	['glycine']		('o-acetyl-l-serine', 'M-C3H4O2+H[1+]')
9.35989	76.0757	0.789875	-0.42135	-0.343053	24.2227	20	0.445378	0.999866	-0.260418	0.999842	-0.69424	0.711847	mal	20	['l-allo-threonine$l-threonine']
4.7193	82.945	0.911229	-0.165976	-0.425976	16.3369	35	3.35944	0.999866	2.91238	0.999842	-3.66511	0.467356	vl	35
11.8824	84.0443	0.00208636	-3.78666	-0.462357	23.3645	38	-0.0668688	0.999866	-0.0656671	0.999842	-0.826065	1e-05	down	38	['5-oxoproline$l-1-pyrroline-3-hydroxy-5-carboxylate$1-pyrroline-4-hydroxy-2-carboxylate', 'l-allo-threonine$l-threonine']	Pipecolic acid	('l-homoserine', 'M-H4O2+H[1+]')
6.72684	86.06	0.527748	0.93547	1.94254	13.6693	45	2.46508	0.999866	-0.22741	0.999842	2.88431	0.487889	zik	45	['5-oxoproline$l-1-pyrroline-3-hydroxy-5-carboxylate$1-pyrroline-4-hydroxy-2-carboxylate', '(s)-2-aminobutanoate; (s)-2-aminobutanoic acid; (s)-2-aminobutyric acid$n,n-dimethylglycine; dimethylglycine$4-aminobutanoate$3-aminoisobutyric acid; 3-aminoisobutanoate; 3-amino-2-methylpropanoate$d-3-amino-isobutanoate$l-3-amino-isobutanoate', 'l-glutamate 5-semialdehyde; l-glutamate gamma-semialdehyde$t…
9.24833	86.0964	0.498218	0.98622	2.24261	18.2618	49	3.1818	0.999866	0.266441	0.999842	2.91955	0.528597	up	49	['n4-acetylaminobutanal$l-pipecolate; pipecolinic acid; pipecolic acid; 2-piperidinecarboxylic acid', 'l-leucine$l-isoleucine']		('l-leucine', 'M-HCOOH+H[1+]')
11.7103	87.0789	0.238418	-1.59288	-3.55891	12.9335	58	0.0621702	0.999866	4.56109	0.999842	-9.25838	0.00788225	vl	58
3.80364	89.0597	0.465698	1.05054	1.14565	21.8491	63	2.94409	0.999866	-0.195317	0.999842	1.15204	0.618112	zik	63	['butanoic acid; butanoate; butyrate; butyric acid']
11.795	90.055	0.151763	-1.87083	-0.177065	28.1114	67	-0.117418	0.999866	-0.105358	0.999842	-0.23819	0.145333	down	67	['sarcosine; n-methylglycine$l-alanine$beta-alanine$d-alanine']		('beta-alanine', 'M+H[1+]')
11.794	91.0583	0.140366	-1.92091	-0.191263	23.0807	73	-0.0869724	0.999866	-0.160761	0.999842	-0.24805	0.150934	down	73	['sarcosine; n-methylglycine$l-alanine$beta-alanine$d-alanine']		('beta-alanine', 'M(C13)+H[1+]')
11.93	101.071	6.53e-07	-6.44288	-10.0564	18.7495	101	0.0713213	0.999866	-0.0700898	0.999842	-19.2793	1.25e-18	mal	101	['l-glutamine$3-ureidoisobutyrate$d-glutamine; d-2-aminoglutaramic acid', '5,6-dihydrothymine']		('l-glutamine', 'M-HCOOH+H[1+]')
11.5989	102.055	0.902503	-0.197701	-0.312855	21.8963	107	-6.25607	0.670171	2.47008	0.999842	0.536314	0.908541	mal	107	['5-oxoproline$l-1-pyrroline-3-hydroxy-5-carboxylate$1-pyrroline-4-hydroxy-2-carboxylate', 'd-glutamate; d-glutamic acid; d-glutaminic acid; d-2-aminoglutaric acid$l-glutamate$l-4-hydroxyglutamate semialdehyde', 'l-allo-threonine$l-threonine']		('l-threonine', 'M-H2O+H[1+]')
9.79951	102.055	0.00116303	-3.99805	-5.73029	17.3101	109	0.408882	0.999866	-0.199691	0.999842	-11.045	3.31e-07	mal	109	['d-glutamate; d-glutamic acid; d-glutaminic acid; d-2-aminoglutaric acid$l-glutamate$l-4-hydroxyglutamate semialdehyde', 'l-allo-threonine$l-threonine']		('5-oxoproline', 'M-CO+H[1+]')
9.64807	102.066	0.797562	0.400683	0.0446694	25.7008	111	-0.0932512	0.999866	-0.162186	0.999842	0.20768	0.300855	vl	111
9.63256	103.07	0.761697	0.483876	0.664873	18.5421	116	5.35226	0.697906	-1.93396	0.999842	0.208401	0.967034	zik	116
9.80155	104.053	0.00205736	-3.79972	-6.01661	19.9873	121	0.055403	0.999866	-0.239896	0.999842	-11.435	2e-06	mal	121	['l-methionine']		('l-methionine', 'M-HCOOH+H[1+]')
10.2204	104.071	0.113405	2.04173	0.20624	27.6054	122	-0.0869807	0.999866	-0.127606	0.999842	0.496875	0.00115272	vl	122	['(s)-2-aminobutanoate; (s)-2-aminobutanoic acid; (s)-2-aminobutyric acid$n,n-dimethylglycine; dimethylglycine$4-aminobutanoate$3-aminoisobutyric acid; 3-aminoisobutanoate; 3-amino-2-methylpropanoate$d-3-amino-isobutanoate$l-3-amino-isobutanoate']	Dimethylglycine
6.57923	104.107	0.618263	0.763794	1.00946	22.1485	125	-0.0448297	0.999866	0.036121	0.999842	1.93459	0.458308	mal	125	['l-leucine$l-isoleucine']	Dimethylglycine
10.2259	105.074	0.052975	2.43062	0.236755	23.085	134	-0.0631456	0.999866	-0.0491236	0.999842	0.504672	0.00066707	vl	134	['(s)-2-aminobutanoate; (s)-2-aminobutanoic acid; (s)-2-aminobutyric acid$n,n-dimethylglycine; dimethylglycine$4-aminobutanoate$3-aminoisobutyric acid; 3-aminoisobutanoate; 3-amino-2-methylpropanoate$d-3-amino-isobutanoate$l-3-amino-isobutanoate']
11.15	105.074	0.683536	0.647114	1.44474	15.976	135	-0.138492	0.999866	7.27863	0.999842	-1.01763	0.873279	zik	135
16.7011	105.111	0.023512	-2.80204	-5.57743	22.0312	137	-0.79042	0.999866	-0.367421	0.999842	-10.1954	0.00114831	down	137		Dimethylglycine	('choline', 'M(C13)+H[1+]')
12.4685	106.05	0.0960092	2.13224	0.32278	25.0876	144	0.128687	0.999866	-0.0194887	0.999842	0.579193	0.0183038	zik	144	['l-serine$d-serine']		('l-serine', 'M+H[1+]')
9.50445	106.086	0.553026	0.894534	0.588955	21.8892	145	3.09511	0.464123	-0.162654	0.999842	0.0081295	0.999211	zik	145
3.80811	107.07	0.0149485	3.00035	0.548245	24.9927	152	0.0890615	0.999866	-0.357377	0.999842	1.20549	7.16e-06	zik	152	['butanoic acid; butanoate; butyrate; butyric acid', '1-methylpyrrolinium']
11.7798	110.071	0.0394103	-2.57627	-0.306675	25.026	162	-0.267872	0.999866	-0.156416	0.999842	-0.401139	0.0427781	down	162	['l-histidine', '4-guanidinobutanoate']
3.35659	111.117	0.184908	-1.74581	-1.29449	24.4133	166	-0.328127	0.999866	-0.0930389	0.999842	-2.30576	0.0639422	down	166
9.76502	112.051	7.99e-07	6.33571	12.9623	11.6581	168	3.51182	0.999866	16.0575	0.0466369	15.0148	4.99e-06	up	168	['cytosine (in dna)$cytosine']		('cytosine', 'M+H[1+]')
3.46487	113.06	0.22942	1.61605	1.8668	20.0206	172	-0.153933	0.999866	0.359832	0.999842	3.45067	0.0771064	mal	172	['4-methyl-2-oxopentanoate$adipate semialdehyde; hexan-1-one-6-carboxylate; 6-oxohexanoate$3-methyl-2-oxopentanoate; 2-oxo-3-methylvalerate', 'trans-1,2-dihydrobenzene-1,2-diol']
8.58987	114.034	0.991776	-0.0103462	-0.0293358	13.1323	175	-6.33619	0.999866	1.51796	0.999842	1.61404	0.828616	mal	175		Creatinine
8.43271	114.055	0.449998	-1.09379	-1.69811	19.4459	176	-2.87358	0.999866	-0.0312931	0.999842	-2.11956	0.496429	down	176	['l-glutamate 5-semialdehyde; l-glutamate gamma-semialdehyde$trans-4-hydroxy-l-proline$5-aminolevulinate; 5-amino-4-oxopentanoate; 5-amino-4-oxovaleric acid$cis-4-hydroxy-d-proline$5-amino-2-oxopentanoic acid; 5-amino-2-oxopentanoate; 2-oxo-5-amino-pentanoate; 2-oxo-5-aminopentanoate; alpha-keto-delta-aminopentanoate; 2-oxo-5-aminovalerate', '1-pyrroline-5-carboxylate$1-pyrroline-2-carboxylate; 1…
9.62583	114.055	0.692834	-0.626414	-1.14294	18.1447	177	8.68053	0.464123	2.30166	0.999842	-6.79356	0.0134532	vl	177	['porphobilinogen', 'l-glutamate 5-semialdehyde; l-glutamate gamma-semialdehyde$trans-4-hydroxy-l-proline$5-aminolevulinate; 5-amino-4-oxopentanoate; 5-amino-4-oxovaleric acid$cis-4-hydroxy-d-proline$5-amino-2-oxopentanoic acid; 5-amino-2-oxopentanoate; 2-oxo-5-amino-pentanoate; 2-oxo-5-aminopentanoate; alpha-keto-delta-aminopentanoate; 2-oxo-5-aminovalerate', '1-pyrroline-5-carboxylate$1-pyrroli…
6.71171	114.055	0.129653	-1.96604	-1.99109	19.3539	181	-0.406714	0.999866	-6.82721	0.0580014	-0.0559349	0.990756	down	181	['l-glutamate 5-semialdehyde; l-glutamate gamma-semialdehyde$trans-4-hydroxy-l-proline$5-aminolevulinate; 5-amino-4-oxopentanoate; 5-amino-4-oxovaleric acid$cis-4-hydroxy-d-proline$5-amino-2-oxopentanoic acid; 5-amino-2-oxopentanoate; 2-oxo-5-amino-pentanoate; 2-oxo-5-aminopentanoate; alpha-keto-delta-aminopentanoate; 2-oxo-5-aminovalerate', '1-pyrroline-5-carboxylate', '1-pyrroline-2-carboxylate…
8.59995	114.066	0.746452	0.513805	1.31999	26.994	183	-0.461652	0.999866	-0.276079	0.999842	2.85763	0.595357	vl	183	['creatine; alpha-methylguanidino acetic acid; methylglycocyamine', 'nan']	Creatinine	('creatinine', 'M+H[1+]')
11.6879	114.066	0.590785	-0.808717	-0.801878	20.9782	184	-3.16663	0.9611	0.458476	0.999842	-0.544804	0.836967	zik	184	['creatine; alpha-methylguanidino acetic acid; methylglycocyamine', 'nan']
8.60432	114.098	0.295206	-1.43884	-1.18483	22.9019	187	-6.3496	0.0273397	-0.388003	0.999842	0.409229	0.842063	vl	187		Creatinine
8.6042	115.063	0.983655	-0.0245257	-0.0032671	25.0899	191	-0.609695	0.464123	-0.291316	0.999842	0.38537	0.0638808	vl	191	['acetamidopropanal$d-proline$l-proline']
8.60199	115.07	0.911229	0.165638	0.0201309	27.1721	192	-0.498534	0.545152	-0.289783	0.999842	0.386076	0.0380424	vl	192	['nan']		('creatinine', 'M(C13)+H[1+]')
9.18132	115.087	0.054808	2.41262	0.58462	22.3586	198	-0.0886829	0.999866	-0.463549	0.999842	1.40065	9.72e-05	vl	198	['ornithine$d-ornithine$ornithine; 2,5-diaminovaleric acid; 2,5-diaminopentanoic acid; 2,5-diaminopentanoate']
8.61149	116.07	0.81883	-0.357471	-0.554223	20.3522	214	-3.01908	0.999866	-0.198237	0.999842	0.219358	0.969274	vl	214	['acetamidopropanal$d-proline$l-proline']
10.5804	117.068	0.762375	-0.481355	-0.0560274	24.2343	223	0.0363237	0.999866	-0.220667	0.999842	-0.0051323	0.990756	mal	223		L-Proline
10.5785	117.074	0.698407	-0.618022	-0.0703609	28.2021	224	-0.0118313	0.999866	-0.237457	0.999842	-0.0049751	0.990756	down	224			('l-proline', 'M(C13)+H[1+]')
9.11566	118.05	0.131226	1.95868	1.69816	20.7321	229	2.95247	0.900305	0.602142	0.999842	1.78749	0.257233	up	229	['2-amino-3-oxobutanoate; 2-amino-acetoacetate$l-aspartate 4-semialdehyde; aspartate beta-semialdehyde; l-aspartic 4-semialdehyde$l-2-amino-3-oxobutanoic acid; l-2-amino-3-oxobutanoate; l-2-amino-acetoacetate; (s)-2-amino-3-oxobutanoic acid']
10.4184	118.052	0.825917	-0.343797	-0.653908	17.1905	232	0.0874286	0.999866	-0.0310601	0.999842	-1.27193	0.793117	mal	232
12.5314	118.061	0.859238	-0.284719	-0.0393917	25.1739	233	-0.206416	0.999866	-0.277571	0.999842	0.151509	0.594409	vl	233	['guanidinoacetate; guanidinoacetic acid; glycocyamine; n-amidinoglycine; guanidoacetic acid$guanidinoacetate']
9.96098	118.065	0.934623	0.116379	0.19754	15.4724	236	-5.48661	0.943772	-0.494592	0.999842	2.78029	0.378614	vl	236	['2-phenylacetamide']
10.5768	118.075	0.613302	-0.772532	-0.0891107	24.3765	238	-0.0075116	0.999866	-0.270801	0.999842	-0.0250191	0.943976	down	238
10.578	118.077	0.745246	-0.516938	-0.0643127	22.3684	239	0.0544321	0.999866	-0.217337	0.999842	-0.0298458	0.938557	mal	239
9.60743	118.086	0.983015	-0.0273082	-0.0356891	30.525	240	-0.320897	0.999866	0.20715	0.999842	-0.0526373	0.990756	zik	240	['6-amino-2-oxohexanoate; 2-oxo-6-aminocaproate$4-acetamidobutanoate$l-2-aminoadipate 6-semialdehyde; 2-aminoadipate 6-semialdehyde', 'glycine betaine$5-aminopentanoate; 5-aminopentanoic acid; 5-aminovaleric acid$l-valine', 'l-2-aminoadipate; l-alpha-aminoadipate; l-alpha-aminoadipic acid; l-2-aminoadipic acid; l-2-aminohexanedioate']	Betaine	('betaine', 'M+H[1+]')
10.4061	118.086	0.902503	-0.189197	-0.0178922	30.2311	241	0.0294535	0.999866	-0.0469175	0.999842	-0.0210376	0.942563	mal	241	['6-amino-2-oxohexanoate; 2-oxo-6-aminocaproate$4-acetamidobutanoate$l-2-aminoadipate 6-semialdehyde; 2-aminoadipate 6-semialdehyde', 'glycine betaine$5-aminopentanoate; 5-aminopentanoic acid; 5-aminovaleric acid$l-valine']		('l-valine', 'M+H[1+]')
10.4025	118.12	0.719215	0.565603	0.743076	20.4233	248	6.20508	0.464123	-1.9782	0.999842	0.0490713	0.990756	zik	248
10.0976	119.016	0.00388625	-3.54423	-4.9171	20.6965	253	-0.0737422	0.999866	-0.114734	0.999842	-9.34185	1.01e-05	down	253			('methylcysteine', 'M-NH3+H[1+]')
9.60849	119.083	0.677258	0.65674	0.0880731	23.2556	254	-0.312253	0.999866	0.216611	0.999842	0.176377	0.506111	mal	254		Betaine
10.4069	119.083	0.779325	-0.44362	-0.0449141	21.9202	255	0.0227385	0.999866	-0.114295	0.999842	-0.0346757	0.908541	mal	255
9.60894	119.09	0.700636	0.592517	0.0771719	27.2376	256	-0.320959	0.999866	0.220852	0.999842	0.156624	0.548758	mal	256	['glycine betaine$5-aminopentanoate; 5-aminopentanoic acid; 5-aminovaleric acid$l-valine']		('betaine', 'M(C13)+H[1+]')
10.4076	119.09	0.824763	-0.346927	-0.033427	26.0143	257	-0.0110383	0.999866	-0.061006	0.999842	-0.0276005	0.929029	down	257	['glycine betaine$5-aminopentanoate; 5-aminopentanoic acid; 5-aminovaleric acid$l-valine']		('l-valine', 'M(C13)+H[1+]')
11.6047	120.066	0.780598	0.435744	0.0597257	28.0275	258	0.0335674	0.999866	-0.449586	0.999842	0.338819	0.135784	zik	258	['d-glutamate; d-glutamic acid; d-glutaminic acid; d-2-aminoglutaric acid$l-glutamate$l-4-hydroxyglutamate semialdehyde', 'l-allo-threonine$l-threonine']	L-Threonine	('l-threonine', 'M+H[1+]')
9.57777	120.066	0.0138053	3.03664	0.535537	23.6853	259	-0.206633	0.999866	-0.288954	0.999842	1.26034	6.96e-07	vl	259	['d-glutamate; d-glutamic acid; d-glutaminic acid; d-2-aminoglutaric acid$l-glutamate$l-4-hydroxyglutamate semialdehyde', 'l-allo-threonine$l-threonine']
8.8545	120.081	0.00242466	3.72473	0.436728	26.5443	264	-0.0593547	0.999866	0.0136429	0.999842	0.853612	1.11e-06	mal	264	['l-phenylalanine$', 'tyramine$n,n-dimethylaniline n-oxide$phenylethanolamine; 2-amino-1-phenylethanol']	L-Phenylalanine	('l-phenylalanine', 'M-HCOOH+H[1+]')
9.60833	120.091	0.723376	0.549544	0.0714602	23.4791	266	-0.324145	0.999866	0.219408	0.999842	0.147675	0.576568	mal	266
10.4043	120.091	0.902503	-0.190686	-0.0187634	22.1596	267	0.0116653	0.999866	-0.0452265	0.999842	-0.0166624	0.961901	mal	267
9.608	120.093	0.699848	0.606583	0.0838798	21.5643	268	-0.351131	0.999866	0.239376	0.999842	0.171481	0.53258	mal	268
10.4045	120.093	0.97097	0.0482674	0.00569098	20.1353	269	0.221002	0.999866	-0.0508771	0.999842	-0.0484356	0.892304	mal	269
11.6072	121.069	0.762942	0.478966	0.0669999	23.4352	273	0.0519845	0.999866	-0.43709	0.999842	0.338989	0.146914	zik	273	['l-allo-threonine$l-threonine']		('l-homoserine', 'M(C13)+H[1+]')
6.71585	123.055	0.00657358	-3.34091	-0.572894	24.2344	298	-0.602333	0.705597	0.393063	0.999842	-1.07138	2.54e-05	zik	298	['nicotinamide', '3-methylimidazoleacetic acid']	Niacinamide	('nicotinamide', 'M+H[1+]')
4.0019	123.117	0.410329	-1.17332	-2.40414	14.9647	301	3.14752	0.999866	-0.308611	0.999842	-5.67613	0.0999268	mal	301
10.3561	124.087	0.270911	-1.50007	-1.62226	19.4544	309	-8.32662	0.0273397	-0.393527	0.999842	0.344356	0.908541	vl	309	['n(pi)-methyl-l-histidine; 1-methylhistidine; n-pros-methyl-l-histidine']		('n(pi)-methyl-l-histidine', 'M-HCOOH+H[1+]')
4.37678	125.096	0.415502	-1.16164	-2.29744	16.744	318	0.0590314	0.999866	-5.75674	0.999842	-1.39037	0.777263	mal	318
12.2095	126.022	3.01e-07	-6.82122	-1.04711	23.7038	324	-0.0092981	0.999866	-0.641071	0.565412	-1.66631	3.15e-12	down	324	['taurine']		('taurine', 'M+H[1+]')
10.0612	127.05	0.974314	0.042134	0.0259567	21.2631	325	-3.01793	0.464123	0.0682521	0.999842	1.19103	0.263933	mal	325	['thymine$imidazole-4-acetate; imidazoleacetic acid; 4-imidazoleacetate']		('imidazole-4-acetate', 'M+H[1+]')
9.99674	127.073	0.934623	-0.116874	-0.188928	18.8801	327	0.26537	0.999866	0.383112	0.999842	-0.668152	0.892304	vl	327
6.7179	127.087	0.00889941	-3.21951	-5.06312	14.2981	330	0.25239	0.999866	-0.223645	0.999842	-9.69165	5.93e-05	mal	330
9.77144	128.071	0.527748	0.938674	1.43198	20.301	338	6.75605	0.530235	-2.17414	0.999842	1.25894	0.711916	zik	338	['6-amino-2-oxohexanoate; 2-oxo-6-aminocaproate$4-acetamidobutanoate$l-2-aminoadipate 6-semialdehyde; 2-aminoadipate 6-semialdehyde', 'delta1-piperideine-2-carboxylate; 1,2-didehydropiperidine-2-carboxylate$2,3,4,5-tetrahydropyridine-2-carboxylate; delta1-piperideine-6-l-carboxylate']
11.7393	129.066	0.618263	0.763112	0.149807	28.0185	344	-0.215994	0.999866	-0.643851	0.999842	0.71151	0.0186442	vl	344	['l-glutamine$3-ureidoisobutyrate$d-glutamine; d-2-aminoglutaramic acid', '5,6-dihydrothymine', '4-guanidinobutanoate']		('ala-gly', 'M-H2O+H[1+]')
10.1401	129.102	0.895365	0.209447	0.364884	17.4822	352	2.89729	0.999866	0.172729	0.999842	-0.521542	0.927893	vl	352	['l-lysine']
10.8821	129.102	0.646347	-0.717316	-1.4435	13.648	353	-0.203308	0.999866	4.75576	0.999842	-5.20017	0.12433	zik	353	['l-lysine', 'n2-acetyl-l-ornithine']
3.49848	129.127	0.527748	-0.936656	-0.923625	21.4941	357	-3.38878	0.884046	0.00037349	0.999842	-0.449804	0.873634	zik	357
11.8903	130.05	1.05e-06	-6.25369	-1.0662	28.2615	365	-0.0239812	0.999866	-0.0543773	0.999842	-2.00694	1.8e-16	down	365	['l-glutamine$3-ureidoisobutyrate$d-glutamine; d-2-aminoglutaramic acid', '5-oxoproline$l-1-pyrroline-3-hydroxy-5-carboxylate$1-pyrroline-4-hydroxy-2-carboxylate', 'd-glutamate; d-glutamic acid; d-glutaminic acid; d-2-aminoglutaric acid$l-glutamate$l-4-hydroxyglutamate semialdehyde', '5-oxo-l-proline']		('o-acetyl-l-serine', 'M-H2O+H[1+]')
9.23574	130.05	0.00017338	-4.64182	-0.649142	25.7444	366	-0.68336	0.464123	-0.44562	0.999842	-0.743241	0.0011279	down	366	['5-oxoproline$l-1-pyrroline-3-hydroxy-5-carboxylate$1-pyrroline-4-hydroxy-2-carboxylate$5-oxo-l-proline', 'd-glutamate; d-glutamic acid; d-glutaminic acid; d-2-aminoglutaric acid$l-glutamate$l-4-hydroxyglutamate semialdehyde']	Pipecolic acid	('5-oxoproline', 'M+H[1+]')
6.71171	130.05	0.779325	0.440705	0.64586	17.5957	367	8.34514	0.3337	1.56404	0.999842	-2.84232	0.25685	vl	367	['l-glutamine$3-ureidoisobutyrate$d-glutamine; d-2-aminoglutaramic acid', '5-oxoproline$l-1-pyrroline-3-hydroxy-5-carboxylate$1-pyrroline-4-hydroxy-2-carboxylate', 'd-glutamate; d-glutamic acid; d-glutaminic acid; d-2-aminoglutaric acid$l-glutamate$l-4-hydroxyglutamate semialdehyde', '5-oxo-l-proline']
11.738	130.069	0.699848	0.597664	0.127335	23.6827	369	-0.206436	0.999866	-0.83453	0.988311	0.765348	0.0183838	vl	369	['5,6-dihydrothymine']
10.3159	130.086	0.674214	-0.665442	-0.16091	26.0486	371	-0.196235	0.999866	-0.391884	0.999842	-0.0251879	0.980096	down	371	['n4-acetylaminobutanal$l-pipecolate; pipecolinic acid; pipecolic acid; 2-piperidinecarboxylic acid', 'l-lysine']	Pipecolic acid
9.51388	130.086	0.356676	1.29861	0.267875	27.22	372	0.0983991	0.999866	-0.129263	0.999842	0.543653	0.123164	zik	372	['n4-acetylaminobutanal$l-pipecolate; pipecolinic acid; pipecolic acid; 2-piperidinecarboxylic acid']	Pipecolic acid
6.71466	130.086	0.928766	-0.136787	-0.125086	21.3775	374	-3.16668	0.863002	-0.0633251	0.999842	1.02881	0.581092	vl	374	['n4-acetylaminobutanal$l-pipecolate; pipecolinic acid; pipecolic acid; 2-piperidinecarboxylic acid']
11.8873	131.053	7.9e-07	-6.36479	-1.09707	23.9651	397	-0.0582866	0.999866	-0.0546467	0.999842	-2.05263	9.68e-17	down	397	['5-oxoproline$l-1-pyrroline-3-hydroxy-5-carboxylate$1-pyrroline-4-hydroxy-2-carboxylate']
11.7969	131.082	0.126855	-1.98105	-0.189862	24.0234	399	-0.098668	0.999866	-0.134324	0.999842	-0.254757	0.120568	down	399
10.3137	131.09	0.656909	-0.697904	-0.176166	21.958	401	-0.265728	0.999866	-0.402055	0.999842	-0.0219721	0.983643	down	401	['n4-acetylaminobutanal$l-pipecolate; pipecolinic acid; pipecolic acid; 2-piperidinecarboxylic acid']
9.51298	131.09	0.886259	0.225292	0.550891	17.4684	402	-0.088227	0.999866	5.23495	0.999842	-1.67272	0.785346	zik	402	['n4-acetylaminobutanal$l-pipecolate; pipecolinic acid; pipecolic acid; 2-piperidinecarboxylic acid']	Pipecolic acid
11.8975	132.054	0.00032706	-4.44852	-7.6571	16.3485	410	5.37261	0.595296	0.00637748	0.999842	-16.7858	8.14e-13	vl	410
9.28242	132.062	0.242354	1.58272	0.284911	21.9252	411	0.76216	0.595296	0.100872	0.999842	0.195903	0.597264	up	411
11.5752	132.066	0.698407	0.61445	0.120474	26.2877	412	0.136189	0.999866	-0.496213	0.999842	0.439921	0.19337	zik	412	['l-glutamate 5-semialdehyde; l-glutamate gamma-semialdehyde$trans-4-hydroxy-l-proline$5-aminolevulinate; 5-amino-4-oxopentanoate; 5-amino-4-oxovaleric acid$cis-4-hydroxy-d-proline$5-amino-2-oxopentanoic acid; 5-amino-2-oxopentanoate; 2-oxo-5-amino-pentanoate; 2-oxo-5-aminopentanoate; alpha-keto-delta-aminopentanoate; 2-oxo-5-aminovalerate', '2-amino-4-oxopentanoic acid; 2-amino-4-oxopentanoate']	Creatine	('5-aminolevulinate', 'M+H[1+]')
8.34178	132.066	0.406862	-1.18019	-1.1085	23.0575	413	-0.184702	0.999866	-4.9167	0.437694	0.54166	0.818551	vl	413	['l-glutamate 5-semialdehyde; l-glutamate gamma-semialdehyde$trans-4-hydroxy-l-proline$5-aminolevulinate; 5-amino-4-oxopentanoate; 5-amino-4-oxovaleric acid$cis-4-hydroxy-d-proline$5-amino-2-oxopentanoic acid; 5-amino-2-oxopentanoate; 2-oxo-5-amino-pentanoate; 2-oxo-5-aminopentanoate; alpha-keto-delta-aminopentanoate; 2-oxo-5-aminovalerate', '1-pyrroline-5-carboxylate$1-pyrroline-2-carboxylate; 1…
11.7119	132.077	0.863414	-0.273509	-0.751765	23.7631	416	0.0296699	0.999866	0.399589	0.999842	-1.66445	0.818551	vl	416	['creatine; alpha-methylguanidino acetic acid; methylglycocyamine', 'nan']
9.28268	132.102	0.357032	1.28776	0.171461	30.493	417	0.140552	0.999866	-0.0515787	0.999842	0.301272	0.198953	zik	417	['5-acetamidopentanoate', 'l-leucine$l-isoleucine']		('l-leucine', 'M+H[1+]')
6.70334	132.102	0.684001	-0.641959	-0.035265	23.0377	418	-0.0468367	0.999866	-0.0068293	0.999842	-0.0457635	0.70942	down	418	['5-acetamidopentanoate', 'l-leucine$l-isoleucine']
9.27349	132.142	0.779325	-0.441399	-1.03107	15.2153	420	0.217361	0.999866	2.50676	0.999842	-3.38585	0.460555	vl	420
9.80164	133.032	0.0035682	-3.57716	-5.82276	21.9568	423	0.0825159	0.999866	-0.278898	0.999842	-11.0532	8.48e-06	mal	423	['l-methionine']		('l-methionine', 'M-NH3+H[1+]')
12.1002	133.061	0.0159821	-2.97275	-0.563278	23.9852	424	0.0899814	0.999866	-0.118521	0.999842	-1.05292	0.00033666	mal	424	['n-carbamoyl-beta-alanine$l-asparagine']	Creatine	('l-asparagine', 'M+H[1+]')
10.3339	133.061	4.76e-07	6.63732	1.75011	21.9531	425	0.00286673	0.999866	0.141006	0.999842	3.28122	1.97e-18	up	425	['n-carbamoyl-beta-alanine$l-asparagine']
11.5737	133.069	0.45542	1.07319	0.665235	21.7257	427	2.90876	0.464123	-0.513192	0.999842	0.412195	0.786496	zik	427	['l-glutamate 5-semialdehyde; l-glutamate gamma-semialdehyde$trans-4-hydroxy-l-proline$5-aminolevulinate; 5-amino-4-oxopentanoate; 5-amino-4-oxovaleric acid$cis-4-hydroxy-d-proline$5-amino-2-oxopentanoic acid; 5-amino-2-oxopentanoate; 2-oxo-5-amino-pentanoate; 2-oxo-5-aminopentanoate; alpha-keto-delta-aminopentanoate; 2-oxo-5-aminovalerate']		('5-aminolevulinate', 'M(C13)+H[1+]')
11.6911	133.074	0.469794	-1.03992	-0.176512	24.5959	428	0.0446704	0.999866	0.397276	0.999842	-0.565723	0.0363807	vl	428
11.6908	133.08	0.473292	-1.0318	-0.172446	26.6566	429	0.0544923	0.999866	0.399647	0.999842	-0.563006	0.0339227	vl	429	['creatine; alpha-methylguanidino acetic acid; methylglycocyamine']
9.28806	133.099	0.150011	-1.87971	-2.20739	20.8491	436	-5.71896	0.464123	-4.38548	0.999842	0.312356	0.930826	vl	436
9.28401	133.105	0.354926	1.30314	0.176077	26.5674	437	0.154776	0.999866	-0.0524119	0.999842	0.305015	0.200034	zik	437	['l-leucine$l-isoleucine']		('l-leucine', 'M(C13)+H[1+]')
11.7055	134.081	0.0893614	-2.17016	-0.295905	23.7585	443	0.00636961	0.999866	0.167553	0.999842	-0.658502	0.00167678	vl	443			('l-2-aminoadipate', 'M-CO+H[1+]')
7.2337	134.081	0.236443	-1.59887	-1.388	21.3836	444	-0.232304	0.999866	-0.253918	0.999842	-2.43757	0.0999268	down	444
11.6937	134.083	0.886259	-0.227831	-0.456827	15.9586	448	2.83092	0.999866	2.54908	0.999842	-3.32631	0.377823	vl	448
9.28237	134.106	0.657133	-0.695946	-0.448436	22.1272	450	-2.92273	0.513908	-0.0433104	0.999842	0.302885	0.864586	vl	450
10.0993	136.043	0.00013607	-4.73328	-7.27417	19.1143	459	-0.0924355	0.999866	-0.120491	0.999842	-13.8525	1.31e-09	down	459	['l-homocysteine']		('methylcysteine', 'M+H[1+]')
8.55757	136.048	0.0710157	-2.28451	-2.20481	23.9349	460	-11.1125	1.18e-05	-0.238661	0.999842	0.231993	0.929029	vl	460	['nan']	Dopamine	('creatinine', 'M+Na[1+]')
10.8269	136.076	0.419054	1.15373	0.113935	23.5619	467	0.0382221	0.999866	0.14702	0.999842	0.126003	0.528597	up	467	['dopamine', 'l-tyrosine$', '2-phenylacetamide$n-acetylarylamine']		('l-tyrosine', 'M-HCOOH+H[1+]')
9.04271	137.046	0.902503	0.192383	0.193715	28.998	480	-0.598206	0.999866	-0.57811	0.999842	0.910119	0.691288	vl	480	['hypoxanthine']	Hypoxanthine	('hypoxanthine', 'M+H[1+]')
9.0432	138.043	0.105218	-2.08199	-2.68509	21.6413	487	-8.51609	0.14494	-0.567194	0.999842	-1.52859	0.548758	down	487	['urocanate']	Hypoxanthine
9.04045	138.049	0.313573	-1.39373	-1.14239	25.0046	488	-0.674451	0.999866	-0.5726	0.999842	-1.62575	0.278231	down	488	['hypoxanthine']		('hypoxanthine', 'M(C13)+H[1+]')
9.88574	138.055	0.427033	-1.13868	-0.436429	25.1787	490	-0.0137629	0.999866	-0.266066	0.999842	-0.69125	0.33522	down	490	['anthranilate']
6.72646	138.055	0.676459	-0.659384	-1.12338	16.0361	491	4.34431	0.999866	1.92312	0.999842	-4.86467	0.0830091	vl	491	['anthranilate']
4.7651	139.018	0.65595	-0.700743	-1.44857	19.4176	497	-0.137432	0.999866	-2.37244	0.999842	-1.47229	0.777263	down	497
9.67439	139.05	0.39614	1.20638	0.32857	23.8264	498	0.913647	0.900305	-0.252237	0.999842	0.40697	0.438454	zik	498	['n-formimidoyl-l-glutamate', 'urocanate', '4-imidazolone-5-propanoate']	Urocanic acid
7.04542	139.05	0.817658	-0.367657	-0.418283	21.4239	499	0.989855	0.999866	-0.01223	0.999842	-1.18196	0.627439	mal	499	['urocanate', '4-imidazolone-5-propanoate']	Urocanic acid
8.15384	139.05	0.40655	-1.18231	-2.99942	12.9639	500	-3.20334	0.999866	-14.7165	0.176491	3.26611	0.489387	vl	500	['urocanate', '4-imidazolone-5-propanoate']
9.04449	139.05	0.548974	-0.901376	-1.42174	18.6524	502	-3.14193	0.999866	-2.22481	0.999842	-0.326729	0.947268	down	502	['urocanate', '4-imidazolone-5-propanoate']
3.36234	140.011	0.0284913	-2.71975	-4.11045	19.4584	507	-5.8953	0.697906	-0.0352914	0.999842	-5.56565	0.0246683	down	507
9.59523	140.068	0.0816899	2.21717	2.57483	19.8999	510	-0.28871	0.999866	0.318991	0.999842	4.88284	0.00869303	mal	510	['glycine betaine$5-aminopentanoate; 5-aminopentanoic acid; 5-aminovaleric acid$l-valine']		('betaine', 'M+Na[1+]')
8.53791	141.066	0.699848	-0.604166	-0.134319	23.7126	516	-0.384239	0.999866	-0.564012	0.999842	0.190028	0.706742	vl	516	['3-methylimidazoleacetic acid']
9.04297	142.086	0.82895	0.336671	0.616458	19.4617	531	2.67064	0.999866	-0.239651	0.999842	0.267116	0.969274	zik	531	['5-acetamidopentanoate']
3.80346	142.123	0.00337097	3.60038	0.613267	24.1165	535	0.488286	0.9611	-0.313562	0.999842	1.15134	5.7e-06	zik	535
12.4795	142.948	0.974489	-0.0399512	-0.09203	16.2705	541	6.28826	0.999866	0.204651	0.999842	-2.73757	0.558393	vl	541
10.3312	143.082	0.098333	-2.11834	-4.62883	15.9896	544	-3.24726	0.999866	-2.45846	0.999842	-6.3136	0.0926672	down	544
9.19626	144.102	0.95005	-0.0804926	-0.0750462	28.002	565	0.260019	0.999866	0.159434	0.999842	-0.329545	0.90832	vl	565
10.8185	144.102	0.398556	1.19938	1.91892	18.4539	566	2.56678	0.999866	2.75197	0.999842	1.22639	0.748777	up	566			('l-carnitine', 'M-H2O+H[1+]')
6.70776	144.102	0.699848	-0.599119	-0.763635	16.8426	568	2.6445	0.999866	-0.377166	0.999842	-2.29716	0.327419	mal	568	['6-acetamido-2-oxohexanoate; 2-oxo-6-acetamidocaproate']
10.3128	144.102	0.166642	-1.81983	-2.5929	19.0261	569	-3.15775	0.999866	1.7907	0.999842	-4.68685	0.0449134	zik	569			('l-carnitine', 'M-H2O+H[1+]')
11.1439	145.097	0.948804	0.0855228	0.0756659	20.8919	583	-0.0534459	0.999866	2.48785	0.999842	-1.14747	0.514988	zik	583
9.1985	145.105	0.068541	2.30274	0.912502	24.6506	588	0.149796	0.999866	0.148497	0.999842	1.61338	0.0117057	up	588
9.95492	146.06	0.344901	1.32305	1.34828	19.6916	597	2.51604	0.999866	-0.418957	0.999842	1.82574	0.335878	zik	597
8.32931	146.081	0.0222121	2.83919	0.516617	23.3727	599	0.334046	0.999866	-0.39595	0.999842	1.06962	8.12e-05	zik	599	['6-amino-2-oxohexanoate; 2-oxo-6-aminocaproate$4-acetamidobutanoate$l-2-aminoadipate 6-semialdehyde; 2-aminoadipate 6-semialdehyde']
10.355	146.081	0.839857	0.316647	0.249667	22.5758	600	3.01414	0.711766	-0.755594	0.999842	-0.298011	0.90475	mal	600	['6-amino-2-oxohexanoate; 2-oxo-6-aminocaproate$4-acetamidobutanoate$l-2-aminoadipate 6-semialdehyde; 2-aminoadipate 6-semialdehyde']
11.9397	146.092	0.0225052	2.82816	2.52584	21.3191	602	2.77353	0.968784	0.0721058	0.999842	3.72466	0.00997224	up	602	['5-guanidino-2-oxopentanoate; 5-guanidino-2-oxo-pentanoate; 2-oxo-5-guanidinopentanoate; 2-oxo-5-guanidino-pentanoate', '4-guanidinobutanoate']
10.7265	146.118	0.76376	0.471112	0.0556671	25.7696	604	-0.168324	0.999866	-0.0399237	0.999842	0.193511	0.382	vl	604	['3-dehydroxycarnitine']		('4-trimethylammoniobutanoate', 'M+H[1+]')
8.2836	146.118	0.797551	0.405733	0.785365	15.4074	606	0.0341538	0.999866	3.09507	0.999842	-0.14099	0.990379	vl	606	['propionyl-carnitine', '3-dehydroxycarnitine']
4.32823	146.118	0.651143	0.709875	1.42924	14.7954	608	2.7218	0.999866	-4.4723	0.999842	4.04071	0.259071	zik	608	['propionyl-carnitine', '3-dehydroxycarnitine']
11.9052	147.076	2.37e-07	-7.13043	-2.63035	29.609	613	-0.007117	0.999866	-0.0500125	0.999842	-5.01592	1.17e-23	down	613	['l-glutamine$3-ureidoisobutyrate$d-glutamine; d-2-aminoglutaramic acid', '5,6-dihydrothymine']	L-Lysine	('l-glutamine', 'M+H[1+]')
6.87884	147.076	0.00140982	-3.92476	-5.3394	18.6145	614	0.775108	0.999866	-0.0789162	0.999842	-10.5019	2.72e-07	mal	614	['l-glutamine$3-ureidoisobutyrate$d-glutamine; d-2-aminoglutaramic acid']
10.1063	147.076	0.0274748	2.73715	3.22566	19.5998	615	-0.206951	0.999866	1.69491	0.999842	5.37285	0.00452322	mal	615	['l-glutamine$3-ureidoisobutyrate$d-glutamine; d-2-aminoglutaramic acid', 'n-formimidoyl-l-glutamate']		('ala-gly', 'M+H[1+]')
6.71425	148.043	7.99e-07	-6.33422	-9.32533	18.0481	626	0.815517	0.999866	0.73121	0.999842	-18.5905	5.49e-21	vl	626				Methionine sulfoxide
11.7584	148.06	0.147584	1.88976	0.316353	27.4685	630	-0.524826	0.721443	-0.475731	0.999842	1.06267	3.67e-06	vl	630	['5-oxoproline$l-1-pyrroline-3-hydroxy-5-carboxylate$1-pyrroline-4-hydroxy-2-carboxylate', 'd-glutamate; d-glutamic acid; d-glutaminic acid; d-2-aminoglutaric acid$l-glutamate$l-4-hydroxyglutamate semialdehyde', '5-oxo-l-proline', 'dl-glutamate; dl-glutaminic acid; 2-aminoglutaric acid; glutamate']		('o-acetyl-l-serine', 'M+H[1+]')
9.59939	148.06	0.863414	0.269117	0.345804	18.8084	631	5.57109	0.545152	-0.530655	0.999842	-1.22982	0.652139	mal	631	['d-glutamate; d-glutamic acid; d-glutaminic acid; d-2-aminoglutaric acid$l-glutamate$l-4-hydroxyglutamate semialdehyde', 'dl-glutamate; dl-glutaminic acid; 2-aminoglutaric acid; glutamate']		('5-oxoproline', 'M+H2O+H[1+]')
11.9154	148.073	2.37e-07	-7.29106	-11.1827	18.4278	633	-0.0346806	0.999866	-0.0421184	0.999842	-21.4131	1.54e-25	down	633	['(r)-mevalonate']
11.9036	148.08	0.00110447	-4.01661	-4.68885	24.444	634	-0.0022501	0.999866	-0.0412376	0.999842	-8.97074	3.8e-07	down	634	['l-glutamine$3-ureidoisobutyrate$d-glutamine; d-2-aminoglutaramic acid']		('l-glutamine', 'M(C13)+H[1+]')
10.1861	148.097	0.743651	-0.520526	-0.0673533	24.5774	635	0.00659804	0.999866	-0.348608	0.999842	0.0522861	0.892304	zik	635	['n4-acetylaminobutanal$l-pipecolate; pipecolinic acid; pipecolic acid; 2-piperidinecarboxylic acid']
6.83271	148.097	0.958121	-0.0662363	-0.0557491	20.2611	636	0.0995278	0.999866	-0.0534422	0.999842	-0.11754	0.969274	mal	636	['(r)-pantothenate', 'n4-acetylaminobutanal$l-pipecolate; pipecolinic acid; pipecolic acid; 2-piperidinecarboxylic acid']
3.80394	148.097	0.207361	1.68049	1.68603	21.0178	637	5.64017	0.359401	-0.30884	0.999842	1.19673	0.548758	zik	637
9.10577	148.097	0.632432	-0.742515	-0.484379	22.6355	638	0.034573	0.999866	-2.1359	0.999842	0.185092	0.929029	zik	638	['n4-acetylaminobutanal$l-pipecolate; pipecolinic acid; pipecolic acid; 2-piperidinecarboxylic acid']		('pantothenate', 'M-C3H4O2+H[1+]')
10.9468	148.097	0.579316	-0.845301	-0.260564	21.6954	641	-0.236157	0.999866	-0.877908	0.999842	0.0558382	0.956167	vl	641
11.7642	149.064	0.259752	-1.53458	-1.39783	22.2824	658	-8.86762	0.0005893	-0.615212	0.999842	1.10291	0.477958	vl	658	['d-glutamate; d-glutamic acid; d-glutaminic acid; d-2-aminoglutaric acid$l-glutamate$l-4-hydroxyglutamate semialdehyde']		('o-acetyl-l-serine', 'M(C13)+H[1+]')
11.9079	149.081	4.55e-06	-5.84041	-9.14639	19.1017	659	-0.0505514	0.999866	-0.0712278	0.999842	-17.4858	8.05e-15	down	659	['(r)-mevalonate']
4.01666	149.117	0.092341	2.15256	2.03923	22.3595	662	0.15114	0.999866	-0.253618	0.999842	3.98625	0.00852917	zik	662
9.80156	150.058	0.00098004	-4.0654	-1.65736	27.3417	667	0.0690201	0.999866	-0.249001	0.999842	-3.07434	7.24e-07	mal	667	['l-methionine']	L-Methionine	('l-methionine', 'M+H[1+]')
6.72035	150.058	0.0681164	2.30713	0.353157	21.7195	668	-0.091549	0.999866	-0.362946	0.999842	0.904696	4.96e-05	vl	668	['l-methionine']
8.21405	150.113	0.464387	1.05565	0.742611	22.9799	670	0.353217	0.999866	-0.137673	0.999842	1.35925	0.290144	zik	670
11.8722	151.048	0.00531792	-3.42964	-4.64394	19.8026	676	0.00931639	0.999866	0.00078789	0.999842	-8.91131	1.6e-05	vl	676	['5,6-dihydrothymine']
9.80728	151.058	0.00529883	-3.4334	-7.50449	14.0988	677	0.00484849	0.999866	-1.31349	0.999842	-13.7023	4.96e-05	mal	677
9.79946	151.062	0.00935108	-3.1983	-4.4429	21.7541	678	0.108814	0.999866	-0.243896	0.999842	-8.43533	7.92e-05	mal	678	['l-methionine']		('l-methionine', 'M(C13)+H[1+]')
7.64547	151.062	0.0232278	-2.81055	-3.81089	19.1396	679	0.0299449	0.999866	-0.269011	0.999842	-7.17908	0.00070565	mal	679
6.6976	151.097	0.95005	-0.0801386	-0.105684	21.6378	683	0.0813119	0.999866	0.0654553	0.999842	-0.268983	0.947268	vl	683
9.80049	152.054	0.00205736	-3.80242	-6.12942	20.6565	690	0.0578364	0.999866	-0.267604	0.999842	-11.6377	2e-06	mal	690	['l-methionine']		('l-methionine', 'M(S34)+H[1+]')
6.70877	152.071	0.673217	-0.668323	-0.802624	19.3146	692	-2.83998	0.999866	-2.19575	0.999842	0.727629	0.816567	vl	692	['6-acetamido-2-oxohexanoate; 2-oxo-6-acetamidocaproate', 'adrenochrome$hippurate; hippuric acid; n-benzoylglycine; benzoylaminoacetic acid', '3,4-dihydroxy-l-phenylalanine', 'norepinephrine$pyridoxine', 'leukoaminochrome']		('pyridoxine', 'M-H2O+H[1+]')
6.75942	153.066	0.258827	1.53986	0.359395	26.8097	704	-0.370221	0.999866	0.31726	0.999842	0.666257	0.0903815	mal	704	["n1-methyl-2-pyridone-5-carboxamide; n'-methyl-2-pyridone-5-carboxamide; 1-methyl-5-carboxylamide-2-pyridone$n1-methyl-4-pyridone-5-carboxamide; n'-methyl-4-pyridone-5-carboxamide; 1-methyl-4-pyridone-3-carboximide"]
4.36396	153.091	0.756525	-0.495404	-1.16711	14.0632	708	2.68566	0.999866	-4.79863	0.999842	-0.752797	0.919377	mal	708	['nan']
6.7173	154.05	0.863414	0.26894	0.269189	19.3053	712	-0.390639	0.999866	0.288114	0.999842	0.516592	0.85394	mal	712	['3-hydroxyanthranilate']
11.7134	154.059	0.0458838	2.50411	2.62782	21.1245	714	0.218122	0.999866	0.657885	0.999842	4.60784	0.00636461	up	714	['creatine; alpha-methylguanidino acetic acid; methylglycocyamine']	Acetaminophen
6.76427	154.069	0.270911	1.50017	0.357956	23.0013	716	-0.440454	0.999866	0.339788	0.999842	0.679003	0.0903815	mal	716	["n1-methyl-2-pyridone-5-carboxamide; n'-methyl-2-pyridone-5-carboxamide; 1-methyl-5-carboxylamide-2-pyridone$n1-methyl-4-pyridone-5-carboxamide; n'-methyl-4-pyridone-5-carboxamide; 1-methyl-4-pyridone-3-carboximide"]
8.60588	155.093	0.943009	-0.100343	-0.0116719	23.7041	725	-0.607183	0.359401	-0.234687	0.999842	0.338372	0.0584699	vl	725
4.19565	155.107	0.0125436	-3.07396	-5.70013	18.2268	726	-3.30439	0.999866	-2.5167	0.999842	-8.31537	0.00603375	down	726	['nan', 'nan']
11.7754	156.077	0.449998	1.09238	1.35767	28.7846	737	-0.264541	0.999866	-0.189602	0.999842	2.80735	0.201892	vl	737	['5-guanidino-2-oxopentanoate; 5-guanidino-2-oxo-pentanoate; 2-oxo-5-guanidinopentanoate; 2-oxo-5-guanidino-pentanoate', 'l-histidine']	L-Histidine
6.71109	156.102	0.789875	0.422011	0.668923	15.4533	742	-2.55638	0.999866	-0.168437	0.999842	2.36917	0.441839	vl	742	['l-normetanephrine$l-adrenaline; (r)-(-)-adrenaline; (r)-(-)-epinephrine; (r)-(-)-epirenamine; (r)-(-)-adnephrine; 4-[(1r)-1-hydroxy-2-(methylamino)ethyl]-1,2-benzenediol']
4.37061	156.102	0.831473	-0.331911	-0.685303	16.6793	743	0.271366	0.999866	-5.96709	0.999842	1.73	0.711847	zik	743	['l-normetanephrine$l-adrenaline; (r)-(-)-adrenaline; (r)-(-)-epinephrine; (r)-(-)-epirenamine; (r)-(-)-adnephrine; 4-[(1r)-1-hydroxy-2-(methylamino)ethyl]-1,2-benzenediol']
4.38882	156.138	0.907824	-0.177205	-0.323015	18.5653	748	-6.08531	0.900414	1.33424	0.999842	1.04988	0.822288	mal	748
9.81764	157.061	0.58034	-0.838471	-0.158038	24.6661	754	-0.186667	0.999866	-0.563503	0.999842	0.0671934	0.908275	vl	754	['n-formimidoyl-l-glutamate', 'urocanate', '4-imidazolone-5-propanoate']
11.7755	157.074	0.491343	-0.997178	-0.951716	22.1117	755	-3.28093	0.884046	-0.165904	0.999842	-0.45797	0.864586	down	755
11.7725	157.08	0.0394255	-2.56902	-0.308798	25.6963	756	-0.200142	0.999866	-0.166604	0.999842	-0.426255	0.0318406	down	756	['l-histidine']
4.40159	157.086	0.934623	-0.116852	-0.190904	18.903	759	-2.8893	0.999866	-2.17602	0.999842	1.90975	0.567744	vl	759
10.5789	157.097	0.75804	-0.489889	-0.0509319	25.9876	760	-0.0051298	0.999866	-0.170534	0.999842	-0.0056557	0.990756	down	760	['n2-acetyl-l-ornithine']	L-Arginine
6.7351	157.097	0.521826	0.948191	0.781221	19.209	761	-0.659642	0.999866	-0.0654905	0.999842	1.79031	0.224338	vl	761	['n2-acetyl-l-ornithine']
10.5739	158.101	0.587434	-0.814563	-0.0921157	22.1708	776	-0.0446453	0.999866	-0.175904	0.999842	-0.0663981	0.820261	down	776
8.65825	158.118	0.66699	-0.680809	-0.794969	20.0895	777	-1.39032	0.999866	-0.535067	0.999842	-0.699943	0.820081	down	777			('o-acetylcarnitine', 'M-HCOOH+H[1+]')
4.39119	158.118	0.161507	-1.8364	-1.54245	21.6917	778	0.166392	0.999866	-4.31903	0.453135	-0.743176	0.688091	mal	778
3.61479	158.154	0.00093312	4.08691	0.737126	26.6106	785	-0.0915903	0.999866	-0.280634	0.999842	1.59772	3.33e-10	vl	785
9.03375	159.028	0.29395	-1.44452	-1.2264	26.4334	789	-0.701021	0.999866	-0.606576	0.999842	-1.75858	0.257059	down	789	['hypoxanthine']		('hypoxanthine', 'M+Na[1+]')
12.4199	159.076	0.0326189	-2.65953	-0.355306	24.0944	798	-0.265045	0.999866	-0.185358	0.999842	-0.480239	0.0299123	down	798	['l-citrulline; 2-amino-5-ureidovaleric acid; citrulline']		('l-citrulline', 'M-NH3+H[1+]')
10.407	159.113	0.93523	-0.113737	-0.0102167	25.0721	805	0.0121607	0.999866	-0.0020528	0.999842	-0.0232561	0.936406	mal	805
3.61379	159.157	0.370266	1.25842	1.42365	20.8779	810	3.02063	0.999866	-0.29321	0.999842	1.70709	0.438454	zik	810
10.568	160.035	0.58034	0.833985	0.929855	19.9713	815	5.5335	0.464123	-0.588344	0.999842	-0.0644693	0.990756	mal	815
10.2328	160.097	0.756525	-0.495112	-0.660316	22.612	817	-2.57009	0.999866	-2.26879	0.999842	0.933861	0.777263	vl	817	['5-acetamidopentanoate']
6.71847	160.097	0.262136	-1.52469	-0.228138	21.5694	824	-0.226418	0.999866	-0.408474	0.999842	-0.133602	0.692151	down	824	['6-acetamido-2-oxohexanoate; 2-oxo-6-acetamidocaproate', '5-acetamidopentanoate']
10.4075	160.116	0.698407	-0.61585	-0.0587506	21.188	825	-0.0761182	0.999866	-0.121774	0.999842	-0.0187025	0.94876	down	825
10.6993	160.133	0.566808	-0.87039	-0.139653	25.06	826	-0.0704096	0.999866	0.31803	0.999842	-0.408296	0.131942	zik	826
7.38486	160.133	0.357032	-1.28648	-1.30106	19.5466	827	-0.205278	0.999866	-0.64349	0.999842	-2.07568	0.259071	down	827
11.6037	161.092	0.579316	0.844666	0.115874	21.9848	834	0.110449	0.999866	-0.526188	0.999842	0.456965	0.0311229	zik	834
6.73059	161.092	0.00032706	-4.45104	-6.93263	13.4006	835	5.50259	0.464123	-0.063058	0.999842	-15.4103	1.63e-13	mal	835
10.4026	162.05	0.521347	0.950474	1.01636	19.793	842	5.42606	0.464123	-0.0903037	0.999842	-0.119574	0.980096	mal	842		L-Carnitine
9.36508	162.076	0.574224	0.857729	1.10792	19.0404	847	0.0444477	0.999866	0.832438	0.999842	1.66822	0.528597	up	847	['l-2-aminoadipate; l-alpha-aminoadipate; l-alpha-aminoadipic acid; l-2-aminoadipic acid; l-2-aminohexanedioate', 'd-glucosamine']
10.7402	162.112	0.698407	-0.61303	-0.960373	30.0247	848	-0.208644	0.999866	0.106745	0.999842	-1.817	0.576568	zik	848	['l-carnitine']	L-Carnitine	('l-carnitine', 'M+H[1+]')
10.7406	163.11	0.303771	1.41974	0.159511	23.2054	855	-0.24277	0.999866	0.0972376	0.999842	0.349315	0.0566438	mal	855		L-Carnitine
10.7419	163.116	0.294559	1.44171	0.159806	27.7007	859	-0.221277	0.999866	0.111591	0.999842	0.333918	0.0665624	mal	859			('l-carnitine', 'M(C13)+H[1+]')
3.79947	163.133	0.0093656	3.19544	0.551295	29.2259	862	0.0651476	0.999866	-0.305102	0.999842	1.19307	2.47e-06	zik	862
11.6	164.029	0.863414	0.271491	0.299649	20.4021	869	2.97873	0.999866	-0.594501	0.999842	-0.27338	0.938211	mal	869
10.7397	164.116	0.358227	1.28281	0.148939	23.8148	876	-0.207131	0.999866	0.0581549	0.999842	0.335768	0.0817088	mal	876
10.7393	164.119	0.284229	1.4662	0.175972	21.8988	877	-0.210861	0.999866	0.169125	0.999842	0.330488	0.0999268	mal	877
3.80014	164.136	0.0104779	3.14857	0.571903	25.6243	878	0.0385686	0.999866	-0.296274	0.999842	1.2383	3.67e-06	zik	878
10.8288	165.055	0.461549	1.06127	0.107373	23.8508	883	0.0876506	0.999866	0.130732	0.999842	0.102734	0.63457	up	883	['l-tyrosine$', 'cis-2-hydroxycinnamate; 2-coumarinate$4-coumarate; p-coumaric acid; trans-4-hydroxycinnamate; trans-p-hydroxycinnamate; 4-hydroxycinnamic acid; 4-hydroxycinnamate$enol-phenylpyruvate$phenylpyruvate', '3-methoxy-4-hydroxyphenylglycolaldehyde$homovanillate; homovanillic acid']		('l-tyrosine', 'M-NH3+H[1+]')
4.26748	165.112	0.00606966	-3.37937	-0.477315	22.649	885	0.0817766	0.999866	-0.284156	0.999842	-0.797389	0.0002998	mal	885
10.8401	166.053	4.42e-06	5.8587	1.76021	24.0759	893	0.0606749	0.999866	-0.602952	0.999842	3.6708	5.35e-21	zik	893
8.85579	166.086	0.699848	-0.601907	-0.530905	28.843	895	-0.0687656	0.999866	0.00427198	0.999842	-0.993726	0.591523	zik	895	['l-phenylalanine$', 'l-normetanephrine$l-adrenaline; (r)-(-)-adrenaline; (r)-(-)-epinephrine; (r)-(-)-epirenamine; (r)-(-)-adnephrine; 4-[(1r)-1-hydroxy-2-(methylamino)ethyl]-1,2-benzenediol']	L-Phenylalanine	('l-phenylalanine', 'M+H[1+]')
6.71471	166.086	0.586742	0.818739	0.477054	19.1152	897	-0.0019192	0.999866	-0.193449	0.999842	1.01789	0.354087	vl	897	['l-phenylalanine$', 'l-normetanephrine$l-adrenaline; (r)-(-)-adrenaline; (r)-(-)-epinephrine; (r)-(-)-epirenamine; (r)-(-)-adnephrine; 4-[(1r)-1-hydroxy-2-(methylamino)ethyl]-1,2-benzenediol']		('phenylacetylglycine', 'M-CO+H[1+]')
8.85715	167.09	0.00331696	3.60818	0.444213	25.8546	906	-0.0982789	0.999866	-0.0125923	0.999842	0.897004	9.12e-07	vl	906	['l-phenylalanine$']		('l-phenylalanine', 'M(C13)+H[1+]')
6.72847	167.093	0.389002	-1.22233	-2.56461	13.981	907	-2.66964	0.999866	-2.09232	0.999842	-2.77299	0.517126	down	907
6.71562	168.066	0.634302	0.738572	1.62133	13.0472	915	6.11568	0.999866	1.13813	0.999842	0.123229	0.990756	up	915	['pyridoxal']		('pyridoxal', 'M+H[1+]')
6.69643	168.123	0.176684	1.78319	1.8778	20.7694	922	0.0728848	0.999866	4.73867	0.79607	1.07151	0.627562	up	922		3-Methoxytyramine
11.897	169.058	4.76e-07	-6.54604	-2.19628	25.4817	926	0.0640527	0.999866	-0.0229732	0.999842	-4.2254	1.19e-19	mal	926	['l-glutamine$3-ureidoisobutyrate$d-glutamine; d-2-aminoglutaramic acid']		('l-glutamine', 'M+Na[1+]')
6.70711	169.086	0.911229	0.165737	0.167452	17.9841	929	2.46998	0.999866	-0.0832008	0.999842	-0.598417	0.820081	mal	929	['n-trimethyl-2-aminoethylphosphonate; 2-trimethylaminoethylphosphonate']
11.9025	170.062	1.93e-06	-6.08991	-9.27771	17.8202	940	0.0514505	0.999866	0.0266301	0.999842	-17.8291	1.55e-16	vl	940
4.3833	170.118	0.455547	1.07137	1.29191	20.0267	943	0.388711	0.999866	2.1872	0.999842	1.17158	0.660297	up	943	['l-metanephrine']
6.71232	170.118	0.706085	0.583601	0.823025	17.9161	944	0.214744	0.999866	-0.126593	0.999842	1.56166	0.597262	zik	944	['l-metanephrine']
11.8928	171.076	4.76e-07	-6.5412	-1.01156	25.7261	951	-0.0253078	0.999866	-0.0746555	0.999842	-1.89092	8.76e-18	down	951
9.23593	171.076	3.5e-05	-5.17727	-0.714992	23.3945	952	-0.800719	0.359401	-0.407598	0.999842	-0.843837	0.00016186	down	952		N6-Acetyl-L-lysine
8.30023	171.076	0.722439	-0.553837	-0.166618	23.28	953	-0.755134	0.999866	-1.04522	0.999842	0.526812	0.326777	vl	953
10.5261	171.096	0.646347	-0.718372	-0.888165	22.6833	954	-0.194593	0.999866	-3.14196	0.999842	0.0311589	0.996783	vl	954	['n(pi)-methyl-l-histidine; 1-methylhistidine; n-pros-methyl-l-histidine']		('n(pi)-methyl-l-histidine', 'M(C13)+H[1+]')
4.37024	171.102	0.555339	-0.889922	-1.2617	19.9991	955	-2.49062	0.999866	-1.72362	0.999842	-0.538442	0.90475	down	955	['nan']
11.8965	172.08	0.014883	-3.00406	-3.04629	20.9689	967	-0.0752188	0.999866	-0.0696761	0.999842	-5.77677	0.00024119	down	967
6.71038	172.097	0.00017338	4.64387	0.573492	19.8335	970	0.115278	0.999866	-0.146916	0.999842	1.13257	2.1e-10	zik	970
4.25529	173.117	0.76376	0.475765	0.851735	17.737	989	-2.41336	0.999866	-3.82245	0.999842	4.59314	0.125838	vl	989	['nan', 'nan']
9.28048	173.129	0.425732	1.14224	0.153093	25.7616	996	0.125073	0.999866	-0.0325894	0.999842	0.262054	0.280608	zik	996
11.518	174.087	0.00628093	-3.36575	-4.99007	19.866	1002	-0.214946	0.999866	-0.0938814	0.999842	-9.43774	3.41e-05	down	1002	['5-guanidino-2-oxopentanoate; 5-guanidino-2-oxo-pentanoate; 2-oxo-5-guanidinopentanoate; 2-oxo-5-guanidino-pentanoate', 'l-histidine']
9.82136	174.113	0.83448	-0.326574	-0.700676	16.5937	1004	0.45266	0.999866	2.31386	0.999842	-2.74209	0.528597	vl	1004
6.71072	174.113	0.170866	-1.80443	-1.05356	19.7012	1005	0.0737836	0.999866	-0.0732901	0.999842	-2.01086	0.036051	mal	1005	['(r)-pantothenate']
4.3896	174.113	0.699837	-0.609642	-0.966511	18.4313	1008	-2.39235	0.999866	3.30956	0.999842	-2.66783	0.365023	zik	1008	['(r)-pantothenate']
9.2893	174.132	0.860657	0.281234	0.243385	21.5528	1010	0.175289	0.999866	0.316875	0.999842	0.23115	0.93525	up	1010
9.03496	175.002	0.270911	-1.49732	-1.18352	24.3137	1016	-0.820002	0.999866	-0.646532	0.999842	-1.60883	0.263933	down	1016	['hypoxanthine']
9.92745	175.071	0.398556	1.20077	1.69341	19.884	1019	2.77092	0.999866	-0.278602	0.999842	2.31419	0.38825	zik	1019	['n-formimidoyl-l-glutamate', '4-imidazolone-5-propanoate']
10.8436	175.108	0.45542	-1.0776	-0.287217	23.5695	1022	-0.0957021	0.999866	-0.253562	0.999842	-0.379693	0.474001	down	1022	['n2-acetyl-l-ornithine']
6.71438	176.038	9.08e-06	-5.61646	-9.8926	14.9516	1031	-0.520972	0.999866	0.869105	0.999842	-19.23	2.14e-14	zik	1031
9.28789	176.066	0.750837	0.505223	0.675321	19.9766	1032	2.68929	0.999866	0.0769949	0.999842	0.20557	0.967034	up	1032
8.29619	176.071	0.0353666	-2.62521	-3.11056	20.4925	1033	-0.364171	0.999866	-0.135316	0.999842	-5.75267	0.00210981	down	1033	['indole-3-acetate$5-hydroxyindoleacetaldehyde', '4-hydroxy-5-phenyltetrahydro-1,3-oxazin-2-one$3-carbamoyl-2-phenylpropionaldehyde']	Indoleacetic acid
4.27691	176.074	1.14e-05	-5.53274	-9.51488	15.794	1034	-0.410877	0.999866	0.816181	0.999842	-18.5205	5.56e-14	zik	1034
12.4235	176.103	0.0527469	-2.43421	-0.320209	26.2204	1037	-0.181467	0.999866	-0.110825	0.999842	-0.484874	0.0246714	down	1037	['l-citrulline; 2-amino-5-ureidovaleric acid; citrulline']		('l-citrulline', 'M+H[1+]')
3.47783	177.055	0.595702	0.795968	0.497915	21.5515	1041	2.72472	0.545152	-0.26154	0.999842	0.0302035	0.990756	zik	1041
12.4234	177.106	0.060613	-2.3619	-0.323701	22.2	1053	-0.201002	0.999866	-0.0999861	0.999842	-0.489674	0.0300283	down	1053	['l-citrulline; 2-amino-5-ureidovaleric acid; citrulline']		('l-citrulline', 'M(C13)+H[1+]')
9.03938	178.072	0.180917	-1.76319	-1.7136	23.3074	1068	-3.51209	0.822231	-0.566835	0.999842	-1.61745	0.380055	down	1068
4.37518	179.128	0.00388625	-3.54232	-0.461904	22.9086	1078	-0.0977593	0.999866	-0.0323205	0.999842	-0.83075	3.45e-05	down	1078
3.79938	180.159	0.00952197	3.18758	0.560347	26.9779	1089	0.0628357	0.999866	-0.302612	0.999842	1.21002	2.82e-06	zik	1089
9.67025	181.04	0.946951	-0.090125	-0.108061	20.2824	1095	-0.401354	0.999866	-0.107268	0.999842	0.00593157	0.999549	vl	1095
6.70373	181.072	0.00201548	-3.8145	-6.51733	18.6812	1100	-0.21965	0.999866	-0.703668	0.999842	-12.0433	4.02e-06	down	1100	['1,7-dimethylxanthine; paraxanthine$']	Hippuric acid
3.80665	181.163	0.13757	1.93189	1.19902	22.8653	1101	3.27648	0.456349	-0.419161	0.999842	1.24294	0.258646	zik	1101
10.8253	182.081	0.415502	1.16065	0.119584	27.4377	1105	0.0518188	0.999866	0.163857	0.999842	0.122644	0.559931	up	1105	['l-tyrosine$']	L-Tyrosine	('l-tyrosine', 'M+H[1+]')
4.27109	182.139	0.179628	-1.77007	-1.14101	21.3059	1110	0.0904311	0.999866	-0.342681	0.999842	-2.04285	0.0583201	mal	1110
3.60118	183.078	0.670739	0.67466	0.0840238	22.6698	1112	0.0959709	0.999866	-0.0381829	0.999842	0.143882	0.576568	zik	1112
10.8254	183.085	0.450368	1.08873	0.11222	24.0017	1116	0.0726434	0.999866	0.136624	0.999842	0.114775	0.592331	up	1116	['l-tyrosine$']		('l-tyrosine', 'M(C13)+H[1+]')
6.70204	183.102	0.81883	-0.36271	-0.0295543	19.6983	1118	0.0915199	0.999866	-0.0885612	0.999842	-0.0456321	0.828616	mal	1118	['ecgonine methyl ester; methyl ecgonine$ecgonine methyl ester']
6.71641	183.113	0.011643	3.11064	5.25903	14.4128	1122	-3.02245	0.999866	-0.288809	0.999842	11.4185	4.99e-06	vl	1122
12.4944	183.975	0.815141	0.374142	0.902318	15.3941	1125	6.33814	0.999866	2.73585	0.999842	-2.18616	0.686246	vl	1125
4.38696	185.117	0.357032	1.2895	1.18784	22.8759	1149	0.113546	0.999866	4.64477	0.453135	-0.218162	0.938211	vl	1149
4.43511	185.129	0.882616	-0.235556	-0.36518	21.4024	1150	-0.537607	0.999866	-3.66689	0.999842	1.4452	0.673732	vl	1150
9.39741	186.113	0.984414	-0.0215918	-0.0171085	21.6168	1154	-0.118956	0.999866	0.45359	0.999842	-0.225882	0.929029	zik	1154			('o-acetylcarnitine', 'M-H2O+H[1+]')
6.71081	186.113	0.182159	1.75817	0.198167	19.1266	1155	-0.0712278	0.999866	-0.169937	0.999842	0.497594	0.00413483	vl	1155	['3-methoxytyramine$epinine; deoxyepinephrine']
4.39472	186.113	0.58034	-0.833966	-1.01455	19.5504	1156	0.275341	0.999866	-3.88208	0.999842	-0.0038243	0.999549	mal	1156
4.38444	187.096	0.805937	-0.388484	-0.453775	18.8946	1173	-2.62646	0.999866	4.29621	0.999842	-2.11396	0.304487	zik	1173
6.70945	187.097	0.325696	-1.36741	-1.45789	17.8643	1174	-2.48909	0.999866	-0.106133	0.999842	-1.76928	0.382326	down	1174	['n-trimethyl-2-aminoethylphosphonate; 2-trimethylaminoethylphosphonate']
9.95592	188.071	0.0468894	-2.48801	-0.322292	25.966	1189	-0.303404	0.999866	-0.424571	0.999842	-0.275663	0.238354	down	1189	['l-tryptophan$d-tryptophan', '5-methoxyindoleacetate']	L-Tryptophan	('l-tryptophan', 'M-NH3+H[1+]')
6.71139	188.092	0.886259	0.226493	0.0234341	20.2995	1191	-0.310632	0.999866	-0.0153001	0.999842	0.174201	0.356445	vl	1191	['6-acetamido-2-oxohexanoate; 2-oxo-6-acetamidocaproate', 'norepinephrine$pyridoxine']		('pyridoxine', 'M+H2O+H[1+]')
4.43717	188.092	0.865436	-0.261116	-0.421814	16.3272	1192	-2.78162	0.999866	3.08483	0.999842	-1.35258	0.711916	zik	1192	['6-acetamido-2-oxohexanoate; 2-oxo-6-acetamidocaproate']
4.39418	188.128	0.151127	-1.87452	-2.50115	19.417	1195	0.365497	0.999866	-6.22414	0.670153	-1.65388	0.53258	mal	1195
6.71156	188.128	0.299433	1.42935	0.318307	20.2495	1196	0.197286	0.999866	-0.0193602	0.999842	0.543786	0.161611	zik	1196
9.95318	189.074	0.184908	-1.7458	-0.200954	23.1282	1205	-0.249011	0.999866	-0.400849	0.999842	-0.0766733	0.788336	down	1205
10.4352	189.123	0.109196	2.06374	0.226989	22.6495	1213	0.0454719	0.999866	-0.19783	0.999842	0.522078	0.00185029	zik	1213	['n6-acetyl-l-lysine']
6.71104	190.05	0.0225052	2.82887	0.418687	20.4911	1221	0.162549	0.999866	0.275949	0.999842	0.593962	0.0141139	up	1221	['4-hydroxy-2-quinolinecarboxylic acid$1-nitronaphthalene-5,6-oxide$1-nitronaphthalene-7,8-oxide', '4-(2-aminophenyl)-2,4-dioxobutanoate']
6.71757	190.086	0.00763245	-3.28471	-4.75012	18.2068	1229	2.02803	0.999866	-1.04408	0.999842	-9.35082	1.94e-05	mal	1229	['methyl indole-3-acetate']
11.8754	190.119	0.218109	1.64855	2.35899	19.0368	1233	3.16592	0.999866	2.11005	0.999842	2.17563	0.438454	up	1233
11.9114	191.04	7.9e-07	-6.37666	-9.93846	18.4819	1236	0.0393309	0.999866	-0.113122	0.999842	-19.018	4.56e-18	mal	1236
9.80185	191.085	0.00013607	-4.7459	-7.73149	17.4703	1238	0.0859973	0.999866	-4.20637	0.999842	-12.6421	6.66e-07	mal	1238
3.60632	191.164	0.743651	-0.522235	-0.0719368	23.0752	1251	-0.0896853	0.999866	-0.336093	0.999842	0.0744469	0.837534	vl	1251
6.79009	194.092	0.359285	1.27944	0.859498	21.7302	1295	-0.427009	0.999866	0.321519	0.999842	1.64538	0.160666	mal	1295
4.1319	194.147	0.00013607	-4.7314	-7.98701	17.9219	1299	-0.148481	0.999866	0.0180444	0.999842	-15.271	1.06e-09	zik	1299
4.37565	195.088	0.0213016	-2.85631	-6.80152	17.8334	1312	-0.820294	0.999866	-1.00424	0.999842	-12.1954	0.00117005	down	1312
4.40422	195.123	0.226913	-1.62336	-2.25069	22.0161	1322	0.101918	0.999866	-7.28519	0.437694	-0.510494	0.90475	mal	1322
4.3551	196.154	0.818223	-0.365229	-0.500251	18.9392	1328	-0.130154	0.999866	0.290677	0.999842	-1.06219	0.744772	zik	1328
12.4151	198.085	0.810088	0.381844	0.0562789	24.0132	1337	-0.0799718	0.999866	-0.178523	0.999842	0.233392	0.401098	vl	1337	['l-citrulline; 2-amino-5-ureidovaleric acid; citrulline']		('l-citrulline', 'M+Na[1+]')
9.10321	198.087	0.481281	-1.01585	-1.63212	18.7029	1338	-0.19909	0.999866	-0.808163	0.999842	-2.62614	0.390874	down	1338
4.38443	198.113	0.851518	0.301051	0.542673	17.0108	1340	3.10544	0.999866	0.0588566	0.999842	-0.201617	0.980096	vl	1340	['l-metanephrine']
6.71449	198.113	0.382846	1.23356	1.40151	17.4622	1341	0.00042602	0.999866	-0.143398	0.999842	2.76369	0.162586	zik	1341	['l-metanephrine']
3.35541	199.169	0.123354	-1.99717	-2.13033	25.4578	1359	-0.304511	0.999866	-0.0922766	0.999842	-3.91856	0.0246683	down	1359
3.614	199.181	0.919184	0.154096	0.098502	23.0916	1360	-2.77738	0.530235	-0.195616	0.999842	1.37564	0.20758	vl	1360
10.5774	200.027	0.582264	-0.82932	-0.0794733	22.6049	1363	0.0911867	0.999866	-0.276665	0.999842	-0.0419403	0.878085	mal	1363
9.03912	200.054	0.24516	-1.57504	-1.21616	24.2405	1364	-0.810933	0.999866	-0.619148	0.999842	-1.68943	0.225293	down	1364
6.73196	200.128	0.81883	0.360831	0.540122	15.858	1366	0.0252386	0.999866	-5.32181	0.999842	3.83576	0.120247	zik	1366	['propionyl-carnitine', 'ecgonine methyl ester; methyl ecgonine$ecgonine methyl ester']
3.36251	200.173	0.179628	-1.77155	-1.15031	22.6445	1372	-0.279079	0.999866	-2.14697	0.999842	-0.963989	0.447077	down	1372
4.34518	201.112	0.797551	-0.405103	-0.355772	20.3185	1382	0.0382533	0.999866	2.09902	0.999842	-1.80547	0.247096	vl	1382	['propionyl-carnitine']
6.70075	201.112	0.583074	0.826647	0.467125	19.1958	1383	0.0527151	0.999866	-0.0738658	0.999842	0.914397	0.395065	zik	1383	['propionyl-carnitine']
10.4068	202.043	0.644211	-0.723258	-0.0609272	22.9582	1388	0.154031	0.999866	0.0193456	0.999842	-0.18716	0.19746	vl	1388
6.71214	202.107	0.774695	-0.453072	-0.650364	16.5556	1389	-0.1537	0.999866	0.0332875	0.999842	-1.20504	0.715993	zik	1389	['(r)-pantothenate', 'l-normetanephrine$l-adrenaline; (r)-(-)-adrenaline; (r)-(-)-epinephrine; (r)-(-)-epirenamine; (r)-(-)-adnephrine; 4-[(1r)-1-hydroxy-2-(methylamino)ethyl]-1,2-benzenediol']
4.37692	202.107	0.719215	-0.564658	-1.06901	15.4664	1391	2.9635	0.999866	1.33121	0.999842	-3.90925	0.249339	vl	1391	['(r)-pantothenate', 'l-normetanephrine$l-adrenaline; (r)-(-)-adrenaline; (r)-(-)-epinephrine; (r)-(-)-epirenamine; (r)-(-)-adnephrine; 4-[(1r)-1-hydroxy-2-(methylamino)ethyl]-1,2-benzenediol']
4.38168	202.144	0.454953	1.08042	0.644252	20.4755	1393	-0.220197	0.999866	2.12717	0.999842	0.198569	0.910615	mal	1393
6.71119	202.144	0.902503	-0.190256	-0.211926	17.7995	1394	0.0511341	0.999866	-1.82277	0.999842	0.535896	0.864586	zik	1394
12.051	203.052	0.00651108	3.34901	7.99528	17.3105	1401	-10.5041	0.359401	0.118667	0.999842	19.3702	2.42e-09	mal	1401	['d-glucose$beta-d-glucose$l-sorbose; l-xylo-hexulose$beta-d-fructose; beta-fruit sugar; beta-d-arabino-hexulose; beta-levulose; fructose$alpha-d-glucose$d-hexose$$d-fructose$beta-d-galactose$galactose$d-tagatose; lyxo-hexulose$myo-inositol$glucose$d-galactose$alpha-d-galactose$d-mannose']
10.3352	203.139	0.0240822	2.79133	0.685275	22.7884	1405	-0.65394	0.928768	-0.512767	0.999842	1.84019	5.46e-08	vl	1405
9.29506	204.123	0.333903	-1.34828	-1.22092	27.7283	1419	-0.0349417	0.999866	0.010365	0.999842	-2.3336	0.135784	zik	1419		5-Hydroxy-L-tryptophan	('o-acetylcarnitine', 'M+H[1+]')
6.71267	204.123	0.0765544	-2.24795	-0.252653	20.9351	1420	0.178651	0.999866	0.00366382	0.999842	-0.556223	0.00118419	vl	1420
9.66439	204.951	0.45542	-1.07427	-2.00374	16.7579	1432	-5.80519	0.990554	-0.133993	0.999842	-1.50795	0.725857	down	1432
9.95605	205.097	0.0576256	-2.38776	-0.315785	27.6773	1439	-0.278952	0.999866	-0.395498	0.999842	-0.28807	0.225293	down	1439	['l-tryptophan$d-tryptophan']	L-Tryptophan	('l-tryptophan', 'M+H[1+]')
9.2928	205.126	0.00388625	-3.54441	-4.62308	23.4682	1441	-0.0541129	0.999866	-0.015669	0.999842	-8.83787	8.58e-06	down	1441			('o-acetylcarnitine', 'M(C13)+H[1+]')
3.48202	205.144	0.68602	0.637871	0.107701	23.3002	1442	-0.0253595	0.999866	-0.531098	0.999842	0.496858	0.0674301	vl	1442
9.95655	206.101	0.0622589	-2.34556	-0.313925	24.5061	1448	-0.271563	0.999866	-0.421601	0.999842	-0.273603	0.259071	down	1448	['l-tryptophan$d-tryptophan']		('l-tryptophan', 'M(C13)+H[1+]')
9.2812	206.127	2.56e-05	-5.27926	-8.73395	16.6946	1449	2.923	0.999866	0.0883172	0.999842	-17.9389	4.23e-15	vl	1449				3-epi-fortamine, (±)-4-Methyl-3- methylene-1-phenyl-1,5-pentanediol
8.85047	207.113	0.0026778	3.68564	0.416473	24.4496	1450	-0.0528559	0.999866	0.0266309	0.999842	0.80537	2e-06	mal	1450
3.60869	208.191	0.583811	0.824067	1.78016	12.5196	1458	8.6104	0.670171	-2.39873	0.999842	1.32196	0.812992	zik	1458
9.32332	209.092	0.00095539	4.07637	0.588844	23.6426	1463	0.0435715	0.999866	0.91057	0.126108	0.631697	0.00612436	up	1463	['porphobilinogen', 'l-kynurenine$formyl-5-hydroxykynurenamine']	L-Kynurenine	('l-kynurenine', 'M+H[1+]')
3.60987	209.154	0.259673	-1.53644	-3.43413	16.019	1468	-6.77741	0.999866	-0.115096	0.999842	-3.8822	0.355985	down	1468
4.63104	212.095	0.449998	-1.09416	-3.45972	17.9158	1499	-4.0183	0.999866	-7.9025	0.999842	-0.896272	0.929029	down	1499
4.40798	212.149	0.817658	0.368518	0.51159	19.2828	1507	0.0521096	0.999866	2.89188	0.999842	-0.565831	0.892304	vl	1507
10.8052	213	0.0860444	-2.18802	-2.04396	22.0251	1516	-0.0207825	0.999866	-0.67578	0.999842	-3.55552	0.0199208	down	1516
11.9045	213.022	1.91e-05	-5.36996	-9.77014	13.5139	1517	-0.11178	0.999866	2.06889	0.999842	-19.7882	6.31e-15	zik	1517
4.66012	213.098	0.476839	-1.02525	-2.43778	18.4376	1520	-6.83813	0.999866	-7.5532	0.999842	1.97943	0.711847	vl	1520
6.7136	213.123	0.0007348	-4.17831	-6.25827	15.4687	1526	-0.262	0.999866	-0.458448	0.999842	-11.6594	3.19e-07	down	1526
4.63742	214.091	0.0311237	-2.68101	-5.39252	18.2116	1533	-10.0295	0.464123	-4.67032	0.999842	-3.96496	0.278016	down	1533
6.77671	214.253	0.337461	-1.3389	-1.72702	21.3894	1544	-0.317157	0.999866	-6.04184	0.665673	0.00099482	0.999549	vl	1544
9.32192	216.058	0.700636	0.591774	1.11075	19.7565	1564	0.321868	0.999866	-0.0603928	0.999842	2.03678	0.607521	zik	1564
4.3132	216.16	0.864177	-0.264718	-0.559817	14.7268	1572	0.203517	0.999866	0.643648	0.999842	-1.49295	0.777263	vl	1572		L-Dopa
3.71855	217.107	0.00125694	-3.96851	-6.85307	18.8206	1580	-3.09649	0.999866	1.97841	0.999842	-12.981	5.92e-07	zik	1580
11.6414	217.13	0.382352	-1.23599	-1.50948	20.0653	1582	0.0940235	0.999866	2.22145	0.999842	-4.10473	0.0371148	vl	1582
3.49689	217.18	0.856838	0.290924	0.521861	17.3224	1583	5.62978	0.968784	-1.05015	0.999842	-0.640768	0.908275	mal	1583
8.41637	218.139	0.00838903	-3.24627	-0.716936	24.9399	1591	-0.194393	0.999866	0.0784226	0.999842	-1.34068	7.88e-05	zik	1591	['propionyl-carnitine']
4.2172	218.138	0.101955	-2.09946	-3.42365	19.0021	1592	0.0793638	0.999866	-0.229355	0.999842	-6.47657	0.0139402	mal	1592	['propionyl-carnitine']
6.70695	218.139	0.867995	0.25625	0.353849	15.7729	1593	-0.0335684	0.999866	-0.30087	0.999842	0.850634	0.816567	vl	1593	['propionyl-carnitine', 'ecgonine methyl ester; methyl ecgonine$ecgonine methyl ester']
6.69938	218.211	0.252429	-1.5564	-0.0955334	20.4427	1599	0.0953025	0.999866	-0.0926246	0.999842	-0.171513	0.0878026	mal	1599
10.5758	219.019	0.819241	-0.355226	-0.0428779	21.763	1610	-0.0021413	0.999866	-0.126129	0.999842	-0.014817	0.976993	down	1610
7.99789	220.118	0.676459	0.660939	0.460656	22.5397	1623	-0.172042	0.999866	-0.0763879	0.999842	0.990996	0.474001	vl	1623	['(r)-pantothenate']	Pantothenic acid	('pantothenate', 'M+H[1+]')
3.4093	221.154	0.0550589	2.40781	4.01715	19.1285	1631	-0.137866	0.999866	0.0652898	0.999842	7.72435	0.00351136	mal	1631
3.48165	222.17	0.720081	0.561935	0.10006	22.5314	1638	0.126879	0.999866	-0.516317	0.999842	0.415011	0.168261	zik	1638
3.49122	223.097	0.59269	-0.80138	-0.0964129	22.4794	1642	-0.216273	0.999866	-0.238977	0.999842	0.0256097	0.944719	vl	1642
10.8224	223.108	0.764712	0.466551	0.0476538	22.3893	1644	-0.0046235	0.999866	0.158329	0.999842	0.00961652	0.983643	mal	1644			('l-tryptophan', 'M+H2O+H[1+]')
3.58882	225.149	0.468741	1.04302	1.53645	19.3878	1659	-3.02277	0.999866	-0.325466	0.999842	4.29796	0.079366	vl	1659
3.89297	226.18	0.0700151	-2.29218	-4.85084	14.1701	1669	2.96807	0.999866	0.439294	0.999842	-10.6939	0.00104878	vl	1669
6.70606	228.123	0.76376	-0.471471	-0.740977	19.5397	1684	0.152881	0.999866	-2.11722	0.999842	-0.363082	0.942563	mal	1684
4.38993	228.123	0.683536	-0.644207	-0.0644401	21.4213	1685	0.0729188	0.999866	-0.0082527	0.999842	-0.147687	0.445441	mal	1685
8.59395	228.123	0.655889	0.702509	0.838084	19.7097	1686	3.18816	0.999866	-0.301365	0.999842	0.5229	0.879613	zik	1686
8.61265	229.155	0.528302	0.932451	0.154459	24.8901	1712	-0.493466	0.9611	-0.340688	0.999842	0.66862	0.00755136	vl	1712
10.5569	229.155	0.357032	1.29128	0.21014	23.1259	1713	-0.250113	0.999866	-0.294595	0.999842	0.656153	0.00892035	vl	1713
11.951	230.096	0.00922331	-3.20524	-5.84348	18.1744	1724	-0.0324149	0.999866	0.481204	0.999842	-11.4494	3.95e-05	zik	1724
10.551	230.158	0.76376	0.474282	1.02857	13.0731	1731	-8.24777	0.670171	-3.81186	0.999842	7.20269	0.032828	vl	1731
10.5776	231.134	0.58034	-0.833392	-0.17676	22.3667	1740	0.112814	0.999866	-0.51744	0.999842	-0.109861	0.851046	mal	1740
6.70933	232.118	0.278072	1.48139	1.16884	19.2794	1751	0.173589	0.999866	-0.0909127	0.999842	2.22216	0.0985196	zik	1751
4.37089	232.118	0.0765544	-2.248	-3.28344	16.8092	1752	0.374039	0.999866	0.378791	0.999842	-6.64365	0.00404966	vl	1752
7.60698	232.154	0.0139907	-3.02762	-0.629808	23.7445	1754	-0.221933	0.999866	-0.108967	0.999842	-1.06389	0.001229	down	1754
11.8523	235.08	0.0269205	2.74665	5.50892	18.3501	1784	-3.17939	0.999866	2.909	0.999842	10.2708	0.00102173	mal	1784
6.7165	235.119	0.621407	0.757597	0.723791	21.0634	1787	-2.48608	0.999866	-0.263604	0.999842	2.49723	0.120247	vl	1787
11.8556	236.073	0.0343656	2.638	5.10315	17.9178	1796	0.0704324	0.999866	2.97308	0.999842	8.19093	0.00884179	up	1796
4.66516	236.073	0.260875	-1.53009	-3.34302	14.2374	1798	3.27558	0.999866	1.24405	0.999842	-8.34661	0.0164277	vl	1798
3.48747	236.113	0.81883	0.359051	0.352504	23.6288	1800	2.8182	0.999866	-0.379701	0.999842	-0.222781	0.942563	mal	1800
10.4106	237.052	0.125522	-1.98758	-1.74856	19.9924	1808	-8.54103	0.00080661	-0.0544225	0.999842	0.00672433	0.999549	vl	1808
3.59802	239.128	0.251039	-1.56099	-2.31635	19.0232	1819	-0.368733	0.999866	-2.21699	0.999842	-3.12857	0.247096	down	1819
6.70223	239.139	0.220319	-1.64175	-0.0972131	24.5093	1821	0.0868247	0.999866	-0.123812	0.999842	-0.154962	0.111179	mal	1821
4.38046	239.139	0.930878	-0.132322	-0.014266	23.7025	1822	0.196921	0.999866	-0.168356	0.999842	-0.0152974	0.969274	mal	1822
4.38228	239.149	0.267672	-1.51022	-0.297965	22.5825	1824	0.275798	0.999866	-0.238854	0.999842	-0.552993	0.0974473	mal	1824
3.51225	239.164	0.0124665	3.08076	6.52208	14.2367	1829	-0.220802	0.999866	2.96401	0.999842	11.0309	0.0010211	mal	1829
6.70326	240.142	0.895365	-0.208866	-0.0170691	21.4956	1832	0.16718	0.999866	-0.114702	0.999842	-0.0373985	0.87138	mal	1832
4.38087	240.142	0.389643	1.21968	0.92381	20.1728	1833	5.81856	0.0273397	-0.466836	0.999842	-0.251415	0.908275	mal	1833
12.5979	241.031	0.00012859	-4.76689	-7.81495	17.2737	1839	1.02492	0.999866	-0.0811684	0.999842	-15.3463	1.46e-10	mal	1839	['l-cystine; l-dicysteine; l-alpha-diamino-beta-dithiolactic acid']		('l-cystine', 'M+H[1+]')
6.71102	242.284	0.101955	-2.09908	-0.266499	21.8127	1844	-0.367189	0.999866	0.0357567	0.999842	-0.386795	0.0674301	zik	1844
6.71275	243.134	0.207361	1.67994	3.6457	12.8396	1850	-2.66536	0.999866	-0.159408	0.999842	8.11648	0.0202223	vl	1850
3.87308	244.191	0.184509	-1.75024	-1.64323	22.3967	1870	-0.141318	0.999866	0.397084	0.999842	-3.30629	0.0311229	zik	1870
9.9603	246.124	0.209106	-1.67315	-1.45342	21.0483	1887	-0.32988	0.999866	-2.40743	0.999842	-1.38804	0.402573	down	1887
6.71118	246.133	0.15595	1.85463	3.34873	14.1668	1889	0.176003	0.999866	-0.193273	0.999842	6.45636	0.0288318	zik	1889
6.86309	246.17	0.58034	-0.836987	-0.121815	23.1537	1895	-0.085349	0.999866	-0.102361	0.999842	-0.146311	0.64112	down	1895		L-Carnitine
6.66364	246.243	0.902503	-0.192095	-0.0110661	21.031	1898	-0.0107117	0.999866	0.00792083	0.999842	-0.0212285	0.90475	zik	1898
7.69256	247.144	0.691911	-0.629205	-0.484207	25.032	1901	2.65776	0.849346	-0.666188	0.999842	-1.61379	0.23044	mal	1901
7.69265	248.147	0.415502	-1.16139	-1.63101	20.6049	1907	-0.115369	0.999866	-0.662539	0.999842	-2.73355	0.286925	down	1907
9.47753	248.149	0.279048	-1.47783	-3.15636	15.8841	1908	-0.0462224	0.999866	-1.76387	0.999842	-5.10476	0.173148	down	1908
9.95826	249.061	0.188679	-1.73423	-1.06698	22.4085	1909	-3.16104	0.464123	-0.381789	0.999842	-0.611836	0.638255	down	1909
3.42338	249.185	0.344901	-1.32404	-1.54173	20.7057	1911	-3.52452	0.999866	0.123289	0.999842	-1.6473	0.474001	zik	1911
3.75476	251.185	0.779325	-0.444822	-0.781606	17.6505	1931	-0.132501	0.999866	-0.461323	0.999842	-1.20391	0.786496	down	1931
4.14302	253.155	0.449998	1.09615	1.25128	20.4621	1960	3.35106	0.999866	0.0479436	0.999842	1.06747	0.674703	up	1960
10.7961	254.026	0.0725761	-2.27372	-2.03033	21.5169	1963	-0.0556929	0.999866	-0.6185	0.999842	-3.546	0.0144072	down	1963
6.70207	256.165	0.671659	-0.67187	-0.46516	22.3931	1970	-3.34152	0.464123	-0.0388256	0.999842	0.431807	0.803791	vl	1970
4.38253	256.175	0.357032	-1.28642	-0.256431	22.5437	1976	0.285964	0.999866	-0.22609	0.999842	-0.484034	0.161149	mal	1976
8.04659	257.113	0.911229	0.169803	0.147894	20.6431	1982	-3.08646	0.813302	-0.330578	0.999842	1.6622	0.281102	vl	1982
11.3506	258.11	1.07e-05	-5.56411	-1.20725	25.9942	1993	-2.134	0.00194111	-0.473382	0.999842	-1.23318	0.00027261	down	1993			('sn-glycero-3-phosphocholine', 'M+H[1+]')
6.71453	260.185	0.469927	-1.03811	-1.58776	17.9555	2006	2.79357	0.999866	0.189739	0.999842	-4.2353	0.0999268	vl	2006
6.69969	261.121	0.490586	0.999843	0.65311	21.8874	2012	0.135624	0.999866	-0.252813	0.999842	1.33326	0.259071	zik	2012
6.68582	262.144	0.501121	-0.980668	-0.0808118	21.1631	2019	-0.0296421	0.999866	-0.23387	0.999842	-0.0199663	0.938211	down	2019
3.47083	264.18	0.956589	-0.0700763	-0.160313	13.8839	2037	-3.17665	0.999866	3.10601	0.999842	-0.708103	0.924364	zik	2037
6.71132	265.118	0.166824	-1.81758	-0.539122	24.4618	2038	0.494254	0.999866	-0.518649	0.999842	-0.953043	0.0515191	mal	2038	['alpha-n-phenylacetyl-l-glutamine$formyl-n-acetyl-5-methoxykynurenamine']
6.71218	266.121	0.863414	-0.273035	-0.539381	18.1532	2042	6.18847	0.9611	-0.517908	0.999842	-3.17521	0.38825	mal	2042	['alpha-n-phenylacetyl-l-glutamine$formyl-n-acetyl-5-methoxykynurenamine']
4.45712	266.122	0.311898	-1.39879	-2.78286	16.5187	2043	5.76675	0.999866	-4.29499	0.999842	-5.31969	0.108752	mal	2043	['alpha-n-phenylacetyl-l-glutamine$formyl-n-acetyl-5-methoxykynurenamine']
3.36788	267.172	0.029931	-2.69952	-3.91326	24.8037	2051	-3.73128	0.999866	-0.0818761	0.999842	-6.00702	0.0105194	down	2051
10.4043	268.014	0.793187	0.415714	0.454779	19.2281	2056	2.84464	0.999866	0.0554413	0.999842	-0.266659	0.938211	vl	2056
9.21841	268.14	0.112591	-2.04669	-2.56105	21.6243	2057	-5.76567	0.513908	-0.662753	0.999842	-2.31315	0.312586	down	2057
3.38427	268.175	0.054808	-2.41229	-3.58301	21.2127	2058	-3.22175	0.999866	-0.167964	0.999842	-5.52689	0.0237194	down	2058
3.48876	272.185	0.592283	-0.80354	-0.856762	21.4009	2093	0.192578	0.999866	-0.424486	0.999842	-1.49432	0.482507	mal	2093
6.70999	272.185	0.440522	-1.11417	-1.42752	19.4923	2094	-2.61079	0.999866	-1.696	0.999842	-0.824186	0.803791	down	2094
3.45163	273.186	0.0391061	-2.5812	-4.17701	18.9729	2096	3.22478	0.999866	-3.9813	0.999842	-7.16772	0.0050596	mal	2096
11.8913	275.103	0.0127221	3.0669	6.96632	16.7283	2114	3.32769	0.999866	0.840978	0.999842	11.6196	0.00126169	up	2114
4.73098	275.103	0.465698	-1.0511	-2.64268	13.3106	2116	-0.0057731	0.999866	-3.81962	0.999842	-3.04996	0.556013	down	2116
3.3597	279.159	0.00092421	-4.09689	-0.61537	25.1665	2151	-0.293173	0.999866	0.00347649	0.999842	-1.06777	3.68e-06	zik	2151		Progesterone
11.3801	280.092	0.0124665	-3.08163	-4.1735	20.4227	2158	-17.8455	1.41e-07	-0.498436	0.999842	-0.780375	0.762603	down	2158			('sn-glycero-3-phosphocholine', 'M+Na[1+]')
3.35628	280.162	0.0584193	-2.37857	-2.71463	20.1512	2161	-9.22241	0.0246443	-0.041789	0.999842	-1.58711	0.448571	down	2161
3.07719	280.235	0.0468805	2.48999	3.14255	20.232	2175	5.64907	0.532231	0.54816	0.999842	3.53447	0.0999268	up	2175
3.01221	281.247	0.466852	-1.0473	-1.18137	21.3903	2185	3.01738	0.999866	-1.48769	0.999842	-2.65755	0.169321	mal	2185	['linoleic acid (all cis c18:2) n-6']
7.63894	283.103	0.0075368	-3.29131	-5.07797	18.9511	2192	-5.79861	0.714597	-0.234431	0.999842	-7.35397	0.00293795	down	2192
6.69722	284.197	0.722439	-0.552351	-1.06749	13.7912	2202	-2.86924	0.999866	-0.436136	0.999842	-0.69796	0.908275	down	2202
6.89412	284.331	0.566808	-0.870437	-1.71498	17.9853	2207	-3.08714	0.999866	2.97842	0.999842	-3.65756	0.309601	zik	2207
6.71285	286.201	0.147584	-1.89203	-1.56605	20.3172	2225	-0.111077	0.999866	0.0464364	0.999842	-2.98493	0.0275367	zik	2225
4.39654	286.201	0.45542	-1.07643	-1.1209	19.9629	2226	-0.153953	0.999866	0.0326347	0.999842	-2.1071	0.263933	zik	2226
3.33673	287.222	0.00014127	-4.71415	-0.586382	25.2467	2230	-0.324417	0.999866	-0.0612782	0.999842	-0.965798	5.62e-07	down	2230
4.38402	288.217	0.00805112	-3.26226	-4.42697	19.7803	2234	-0.375328	0.999866	0.0304794	0.999842	-8.36078	6.17e-05	zik	2234	['l-octanoylcarnitine']
6.71058	288.217	0.00208636	-3.78533	-5.33753	18.3257	2235	-0.429465	0.999866	0.155776	0.999842	-10.1523	2.11e-06	zik	2235	['l-octanoylcarnitine']
3.33908	288.225	0.357032	-1.28818	-1.23684	21.4068	2237	-3.2716	0.900305	-0.167141	0.999842	-1.00784	0.619178	down	2237
9.96725	289.053	0.175095	-1.79099	-1.06891	21.6016	2242	-3.14729	0.458381	-0.380777	0.999842	-0.621435	0.617843	down	2242
3.21416	297.242	0.578803	-0.848654	-0.544678	21.9276	2286	0.135684	0.999866	-1.71367	0.999842	-0.192917	0.92771	mal	2286	['13(s)-hode; (13s)-hydroxyoctadecadienoic acid; (9z, 11e)-(13s)-13-hydroxyoctadeca-9,11-dienoic acid$12(13)-epome; (12r,13s)-(9z)-12,13-epoxyoctadecenoic acid$9(10)-epome; (9r,10s)-(12z)-9,10-epoxyoctadecenoic acid']
3.0501	299.258	0.14269	-1.9116	-3.36208	20.5737	2289	-3.06868	0.999866	0.448349	0.999842	-5.48822	0.0632145	zik	2289	['linoleic acid (all cis c18:2) n-6']	Linoleic acid
4.30861	300.201	0.797551	-0.403606	-0.766755	16.8978	2293	0.300739	0.999866	-0.080365	0.999842	-1.54555	0.725857	mal	2293
10.4033	301.99	0.0511288	-2.4484	-3.0343	19.2408	2303	-5.64781	0.514792	0.016544	0.999842	-3.62547	0.0826282	zik	2303
4.37099	302.233	0.00485383	-3.46403	-5.68866	16.1061	2315	-0.397888	0.999866	0.148247	0.999842	-10.8341	1.58e-05	zik	2315
10.4124	303.024	0.940727	0.105063	0.208829	16.0791	2319	-3.13459	0.999866	0.0707569	0.999842	1.58597	0.731578	mal	2319
6.72258	304.212	0.00261098	-3.69626	-5.96396	17.4436	2320	-3.01355	0.999866	0.0620623	0.999842	-10.2963	4.03e-05	zik	2320
3.33835	304.248	0.122396	-2.00244	-2.20493	26.1797	2322	-0.336703	0.999866	-0.0673039	0.999842	-4.06227	0.0240756	down	2322
3.34616	305.251	0.0196525	-2.89141	-3.81056	22.7377	2332	-0.322047	0.999866	-0.128685	0.999842	-7.11524	0.00054377	down	2332
4.3724	310.201	0.0326148	-2.66157	-4.70925	15.6097	2351	-2.74485	0.999866	-0.322952	0.999842	-7.79127	0.00636461	down	2351
4.36989	314.232	0.0163484	-2.96268	-0.700773	22.2041	2371	-0.410237	0.999866	0.0191955	0.999842	-1.19421	0.00137758	zik	2371
6.71001	314.232	0.0499689	-2.45932	-4.27308	16.8356	2372	-5.50359	0.9611	0.0232643	0.999842	-6.0613	0.0344045	zik	2372
4.37261	315.236	0.207361	-1.67904	-3.85155	12.9819	2378	7.99136	0.761691	-0.831282	0.999842	-10.0659	0.00411003	mal	2378
4.31512	316.248	0.00474323	-3.47648	-5.15303	20.4201	2384	-0.53453	0.999866	0.261605	0.999842	-9.81331	1.47e-05	zik	2384		Dodecanoylcarnitine
6.70854	316.248	0.129653	-1.9659	-3.6966	15.8827	2385	2.5201	0.999866	0.135737	0.999842	-8.14494	0.00608887	vl	2385
2.99278	317.269	0.097645	-2.12316	-3.17351	20.1286	2392	0.269617	0.999866	0.748523	0.999842	-6.58726	0.00544719	vl	2392
6.70674	326.378	0.663143	-0.687082	-0.977459	18.005	2412	-3.21873	0.999866	-1.11495	0.999842	-0.0305646	0.997125	down	2412
10.5766	327.158	0.528302	-0.931446	-0.10749	24.0843	2416	-0.0014101	0.999866	-0.123765	0.999842	-0.14028	0.550699	down	2416
10.5872	328.162	0.514553	-0.961089	-2.20704	13.7675	2418	-0.0088677	0.999866	2.42311	0.999842	-5.50899	0.166524	zik	2418
4.3144	328.248	0.839857	0.317232	0.697471	14.5114	2419	-3.17001	0.999866	3.04715	0.999842	0.965645	0.879613	mal	2419
10.3999	329.174	0.285081	-1.4629	-1.22582	20.3933	2425	0.113135	0.999866	0.00478984	0.999842	-2.39783	0.0921767	vl	2425
3.3669	332.279	0.311898	-1.39839	-2.94111	14.8241	2439	0.867718	0.999866	-2.69744	0.999842	-4.55554	0.228344	mal	2439	['4,8 dimethylnonanoyl carnitine']
6.71606	332.331	0.574391	-0.855846	-1.02035	19.2393	2441	-0.385485	0.999866	-3.54085	0.999842	0.0626819	0.990756	vl	2441
3.00561	334.295	0.0423905	-2.53859	-5.11628	16.3704	2445	2.80126	0.999866	0.476913	0.999842	-11.1578	0.00027944	vl	2445
3.33679	338.342	0.536375	0.919272	1.75624	20.3187	2451	3.31374	0.999866	5.55899	0.999842	-0.858973	0.874901	vl	2451
4.15032	342.264	0.225538	-1.62816	-3.71556	15.6299	2469	-3.15012	0.999866	6.91268	0.999842	-9.54726	0.00641979	zik	2469
9.29234	343.19	0.927176	-0.140612	-0.326073	15.4322	2472	-6.66375	0.999866	0.353608	0.999842	1.78737	0.742642	mal	2472	["cortisone; 17alpha,21-dihydroxy-4-pregnene-3,11,20-trione; kendall's compound e; reichstein's substance fa$aldosterone; 11beta,21-dihydroxy-3,20-dioxo-4-pregnen-18-al"]
4.11481	343.295	0.427668	1.13611	2.17884	16.7187	2476	3.61226	0.999866	2.89601	0.999842	1.24104	0.803791	up	2476
4.1966	344.228	0.252951	-1.55362	-2.80523	17.3318	2478	0.362513	0.999866	0.116582	0.999842	-5.5835	0.0642273	vl	2478
4.10462	344.28	0.0577081	-2.38533	-5.47139	14.4697	2480	-5.97282	0.999866	5.11212	0.999842	-10.8633	0.00203996	zik	2480
4.24808	380.256	2.12e-05	-5.33532	-7.56635	17.6373	2548	-0.517022	0.999866	-0.298656	0.999842	-14.1532	1.58e-11	down	2548	['sphingosine 1-phosphate']
6.7137	380.256	1.07e-05	-5.55746	-7.99577	16.7551	2549	-3.30091	0.999866	-0.346161	0.999842	-13.8658	2.71e-10	down	2549	['sphingosine 1-phosphate']
3.76884	400.342	0.00044619	-4.35273	-7.29695	19.3402	2600	-2.9362	0.999866	0.264189	0.999842	-12.9899	4.42e-07	zik	2600	['l-palmitoylcarnitine']
3.70254	424.342	0.010324	-3.15584	-6.87958	16.9122	2620	-0.625973	0.999866	-1.53202	0.999842	-12.1423	0.00037663	down	2620	['linoelaidyl carnitine$linoleyl carnitine']
3.68185	426.358	0.0257003	-2.76564	-3.54166	21.724	2629	-0.294354	0.999866	-1.95051	0.999842	-5.64844	0.00641488	down	2629	['elaidic carnitine$vaccenyl carnitine$octadecenoyl carnitine']
3.88233	450.321	0.0210799	2.86218	6.82141	13.0368	2646	9.97652	0.629349	4.68543	0.999842	6.7183	0.10064	up	2646	['chenodeoxyglycocholate$']
6.683	450.321	0.0394255	2.56834	5.34021	12.4827	2647	8.52708	0.660017	2.09565	0.999842	5.80998	0.102212	up	2647	['chenodeoxyglycocholate$']
3.81597	454.293	0.887499	0.221975	0.339751	20.0888	2654	2.80008	0.999866	-0.5729	0.999842	-0.138175	0.983643	mal	2654
3.97058	468.308	0.00021193	-4.58213	-7.16605	20.9208	2664	-1.13624	0.999866	-0.163072	0.999842	-13.2154	2.44e-08	down	2664	['timnodonyl carnitine']
3.97423	469.312	6.46e-05	-4.96266	-10.4571	13.9703	2666	-4.07373	0.999866	2.92593	0.999842	-20.0128	7.06e-11	zik	2666
3.15979	469.389	0.764712	-0.467959	-0.536834	21.4841	2667	0.505809	0.999866	0.432963	0.999842	-1.45556	0.53258	vl	2667
3.77761	480.345	0.699848	-0.600591	-0.392337	23.3499	2677	-1.21471	0.999866	-2.05259	0.999842	0.804986	0.53258	vl	2677
3.85737	482.324	0.00041613	-4.37664	-0.874924	23.6478	2678	-0.998506	0.464123	-0.180972	0.999842	-1.19308	0.00017121	down	2678
3.86973	482.361	0.592283	-0.805094	-1.0415	22.6291	2680	-4.45026	0.884046	0.0542425	0.999842	-0.290264	0.942563	zik	2680
3.86492	494.324	0.00331696	-3.60937	-5.45913	22.3148	2693	-1.06458	0.999866	-0.0519106	0.999842	-10.0281	1.6e-05	down	2693	['cervonyl carnitine']
3.8612	495.328	6.64e-06	-5.70545	-9.52406	18.2112	2695	-1.17124	0.999866	-1.85366	0.999842	-16.832	2.93e-11	down	2695
3.81947	496.34	0.0004661	-4.3362	-0.832253	30.2773	2696	-1.05666	0.359401	-0.167259	0.999842	-1.09579	0.00032411	down	2696	['docosa-4,7,10,13,16-pentaenoyl carnitine$clupanodonyl carnitine']
6.67839	496.34	0.905842	0.181458	0.22795	22.5782	2697	-1.0882	0.999866	-0.350635	0.999842	1.04683	0.716953	vl	2697	['docosa-4,7,10,13,16-pentaenoyl carnitine$clupanodonyl carnitine']
3.82271	497.343	0.00050469	-4.29323	-0.821247	28.3356	2698	-1.05594	0.359401	-0.136386	0.999842	-1.09126	0.00031796	down	2698
6.69023	497.343	0.179628	-1.7721	-3.09682	19.053	2699	-6.3838	0.807938	-0.390917	0.999842	-3.24316	0.312586	down	2699
3.81396	498.346	0.00050287	-4.30437	-0.832092	25.7488	2701	-1.07139	0.359401	-0.156299	0.999842	-1.09553	0.00034871	down	2701
3.82135	499.348	0.01022	-3.16155	-4.71445	20.763	2703	-4.15725	0.999866	-2.35149	0.999842	-6.17931	0.0117057	down	2703
3.77338	508.376	0.944625	-0.0964371	-0.118308	21.9745	2706	-1.39922	0.999866	-1.47944	0.999842	1.09997	0.692053	vl	2706	['lysophosphatidylcholine']
3.75557	510.356	0.00050469	-4.29216	-0.836222	23.8853	2711	-1.17377	0.296155	-0.166696	0.999842	-1.05802	0.00062223	down	2711
4.00668	518.322	0.0185089	-2.91694	-0.317078	25.3582	2716	-0.338604	0.9611	0.0382643	0.999842	-0.496281	0.00397684	zik	2716
6.67057	518.322	0.0606461	-2.35983	-4.10823	17.3484	2717	-8.40867	0.464123	-0.370244	0.999842	-4.40411	0.140961	down	2717
3.99289	519.325	0.0387385	-2.58759	-0.309151	23.3559	2718	-0.341299	0.999866	0.0894942	0.999842	-0.507074	0.00747395	zik	2718
3.7647	520.34	4.89e-06	-5.8119	-1.87851	27.2234	2720	-0.341561	0.999866	0.04232	0.999842	-3.49215	1.68e-13	zik	2720
3.78543	521.343	0.0921267	-2.15536	-4.48154	21.865	2722	-0.355897	0.999866	-4.75266	0.999842	-5.94779	0.0953867	down	2722
3.73699	522.356	5.87e-05	-4.99337	-1.0426	27.4147	2724	-0.76619	0.678359	-0.0483565	0.999842	-1.67533	2.72e-07	down	2724
3.73649	523.359	5.87e-05	-4.99859	-1.06071	25.5905	2725	-0.750353	0.714597	-0.0684543	0.999842	-1.70563	2.72e-07	down	2725
3.7029	524.371	0.0394255	-2.57302	-0.376382	28.3918	2726	-1.06314	0.063156	-0.142954	0.999842	-0.23172	0.382326	down	2726	['tetracosapentaenoyl carnitine$tetracosapentaenoyl carnitine']
6.63389	524.371	0.054808	-2.41149	-4.63244	15.7268	2727	-9.21214	0.464123	-2.70102	0.999842	-3.86562	0.26423	down	2727	['tetracosapentaenoyl carnitine$tetracosapentaenoyl carnitine']
3.7012	525.375	0.0394255	-2.57163	-0.376351	26.5631	2728	-1.0608	0.063156	-0.121548	0.999842	-0.243876	0.355985	down	2728
3.70252	526.377	0.852996	-0.297508	-0.268737	23.3594	2729	-1.12597	0.999866	0.281789	0.999842	-0.224984	0.938211	zik	2729
3.78322	542.323	0.00093312	-4.08682	-8.60759	17.6253	2743	0.0464098	0.999866	-1.27181	0.999842	-15.8564	8.08e-07	mal	2743
3.71301	544.34	0.0149912	-2.99718	-3.06113	24.6733	2744	-0.749953	0.999866	0.301199	0.999842	-5.73783	0.00030001	zik	2744
3.71694	545.343	0.00130568	-3.95398	-6.11043	21.4699	2745	-0.655805	0.999866	0.327859	0.999842	-11.6373	6.66e-07	zik	2745
3.69144	546.355	0.043238	-2.52903	-3.40396	23.1103	2746	-0.171244	0.999866	0.144943	0.999842	-6.53865	0.00203214	zik	2746
3.70293	547.358	0.0301274	-2.69509	-5.24586	19.0467	2749	-3.53701	0.999866	0.375558	0.999842	-8.88028	0.00438826	zik	2749
3.04166	558.473	0.0464964	-2.49511	-5.75638	14.9439	2757	0.338168	0.999866	0.82033	0.999842	-11.606	0.00123217	vl	2757
3.67488	568.34	0.00023157	-4.55322	-7.68958	20.2518	2763	-0.842488	0.999866	0.513663	0.999842	-14.6914	5.25e-09	zik	2763
2.97972	575.467	0.0281693	-2.72595	-6.07568	14.4844	2767	0.101971	0.999866	2.84992	0.999842	-13.1978	8.43e-05	vl	2767
2.97532	592.493	0.328088	-1.3616	-1.4568	20.3047	2779	0.531833	0.999866	2.06132	0.999842	-4.08993	0.0153224	vl	2779
2.97821	594.509	0.0951824	-2.13776	-3.59941	18.241	2780	3.06619	0.999866	-1.68109	0.999842	-7.21237	0.00672516	mal	2780
3.00049	595.493	0.395286	-1.20934	-1.97543	18.79	2781	3.01603	0.999866	0.652284	0.999842	-5.30985	0.0457274	vl	2781
3.01402	610.504	0.370266	-1.2584	-1.89804	18.9482	2793	0.56485	0.999866	0.641751	0.999842	-4.19968	0.0999268	vl	2793
2.99117	612.52	0.882616	-0.235137	-0.165336	22.4865	2796	0.403313	0.999866	2.59769	0.999842	-1.84589	0.107448	vl	2796
2.99142	613.523	0.347245	-1.31748	-1.89375	19.5034	2798	0.421363	0.999866	2.8332	0.999842	-5.29243	0.0204489	vl	2798
2.9848	614.535	0.0463703	-2.49809	-2.74211	21.7237	2799	0.233913	0.999866	0.368874	0.999842	-5.54546	0.00117586	vl	2799
2.99217	615.539	0.00253277	-3.70847	-6.76273	17.1425	2800	0.456264	0.999866	0.45184	0.999842	-13.3877	1.03e-06	vl	2800
2.92792	619.491	0.311898	-1.39908	-2.56602	17.9367	2803	-0.093244	0.999866	4.85794	0.999842	-7.45007	0.00864715	zik	2803
3.00661	627.535	0.020153	-2.88034	-5.67163	15.062	2804	2.99237	0.999866	-0.095285	0.999842	-11.9954	5.28e-05	mal	2804
3.08675	654.332	0.481281	-1.01735	-1.28423	20.5936	2820	-3.12852	0.999866	-0.231913	0.999842	-1.12036	0.696528	down	2820
3.07059	663.453	0.147584	1.89067	0.40548	24.8484	2824	-0.272765	0.999866	0.221244	0.999842	0.767326	0.0276921	mal	2824
3.07828	664.457	0.400055	1.19533	1.70453	21.8298	2825	-0.238964	0.999866	4.9019	0.999842	0.774634	0.837534	mal	2825
3.46379	675.543	0.0195017	-2.8963	-3.61258	22.5148	2830	0.004514	0.999866	-0.0076777	0.999842	-6.92677	0.00034039	mal	2830
3.46451	676.547	0.00219347	-3.76412	-6.44632	18.8738	2832	3.55245	0.999866	0.0461992	0.999842	-13.7745	2.87e-08	vl	2832
3.07307	680.48	0.307045	1.41213	0.305985	26.5453	2834	-0.526404	0.999866	0.204456	0.999842	0.684296	0.0531324	mal	2834
3.07408	681.483	0.82595	-0.341992	-0.254564	25.1211	2835	-3.38408	0.513908	0.267031	0.999842	0.690863	0.665675	mal	2835
3.07538	682.486	0.75804	-0.490433	-0.597463	21.9604	2836	-0.0099753	0.999866	-3.57987	0.999842	0.74791	0.812992	vl	2836
3.4459	689.559	0.00136304	-3.938	-5.8459	20.1749	2837	0.114457	0.999866	0.132789	0.999842	-11.3274	4.2e-07	vl	2837
3.42053	701.559	0.00565847	-3.40713	-0.386487	24.8911	2842	-0.0964582	0.999866	0.111859	0.999842	-0.762726	6.89e-06	zik	2842
3.43509	702.562	0.200017	-1.70208	-1.15591	23.2258	2843	0.0338993	0.999866	0.096879	0.999842	-2.28146	0.0412714	vl	2843
3.41257	703.574	0.0856978	-2.19154	-0.19618	27.5014	2844	-0.0867103	0.999866	0.0326943	0.999842	-0.359716	0.0113542	zik	2844
3.41484	704.578	0.147584	-1.88903	-0.172603	26.2739	2845	-0.054802	0.999866	0.0311643	0.999842	-0.326134	0.0270086	zik	2845
3.41385	705.582	0.328581	-1.35908	-0.140702	24.1323	2848	0.0403299	0.999866	0.0595684	0.999842	-0.317054	0.0631642	vl	2848
3.38676	729.59	0.209973	-1.66939	-2.44926	22.2421	2855	3.14185	0.999866	0.0945765	0.999842	-5.97332	0.00944888	vl	2855
3.38665	730.593	0.180141	-1.76698	-3.74903	16.4217	2857	-0.178423	0.999866	0.258293	0.999842	-7.25755	0.0372066	zik	2857
3.37124	731.606	0.699848	0.596082	0.434075	24.3671	2861	-0.0501585	0.999866	2.71499	0.999842	-0.581229	0.72415	zik	2861
3.24734	732.554	0.175824	-1.78727	-2.64955	22.8051	2863	3.23434	0.999866	-0.451395	0.999842	-6.10533	0.00878373	mal	2863
3.34107	732.608	0.934623	-0.116698	-0.291068	17.2393	2864	6.90421	0.999866	0.282155	0.999842	-3.40053	0.488425	vl	2864
3.2348	733.557	0.0856918	-2.19339	-4.33327	19.4018	2868	3.15599	0.999866	-0.525662	0.999842	-9.26498	0.00261345	mal	2868
3.22582	734.569	0.779951	0.438237	0.0624985	24.7828	2870	0.194789	0.999866	-0.118201	0.999842	0.106292	0.756261	zik	2870
3.22431	735.572	0.267672	1.51147	1.44449	22.6743	2871	3.63369	0.714597	2.37122	0.999842	0.101235	0.980096	up	2871
3.21016	742.574	0.00219347	-3.76659	-5.31309	21.6778	2875	0.0406909	0.999866	-0.0536552	0.999842	-10.1783	1.99e-06	mal	2875
3.20198	743.577	1.81e-05	-5.39073	-10.4994	16.5621	2876	3.03749	0.999866	-2.38257	0.999842	-20.0652	1.08e-12	mal	2876
3.195	744.553	0.0071425	-3.31137	-7.23844	15.1716	2877	6.58894	0.839191	-0.28036	0.999842	-16.3059	2.26e-07	mal	2877
3.20892	744.589	0.0230503	-2.81538	-4.55679	21.4422	2878	3.13823	0.999866	-0.161083	0.999842	-9.87925	4.62e-05	mal	2878
3.19691	745.593	0.00106416	-4.03435	-8.5481	15.654	2881	9.99504	0.142835	-0.183236	0.999842	-20.1978	2.05e-13	mal	2881
3.19127	746.604	0.153099	-1.86501	-3.67113	19.7435	2883	-0.471055	0.999866	0.00981948	0.999842	-6.8628	0.033868	zik	2883
3.23797	756.553	0.00077936	-4.15373	-6.52583	21.7327	2894	0.192216	0.999866	-0.353906	0.999842	-12.4049	1.82e-07	mal	2894
3.22221	757.557	0.00013607	-4.73991	-8.83632	17.5663	2895	3.27745	0.999866	-0.389804	0.999842	-18.0211	1.14e-11	mal	2895
3.37542	757.621	0.111003	-2.05474	-5.01546	15.848	2896	-0.12639	0.999866	-1.47665	0.999842	-8.79094	0.0284594	down	2896
3.21358	758.569	6.64e-05	-4.95	-0.848044	29.7666	2897	0.0463679	0.999866	-0.0946307	0.999842	-1.59471	3.25e-10	mal	2897
3.21587	759.572	4.85e-05	-5.06697	-0.860038	28.6512	2898	0.026967	0.999866	-0.146817	0.999842	-1.58259	4.09e-10	mal	2898
3.20659	760.584	0.061928	-2.34955	-0.316632	28.946	2901	-0.0346729	0.999866	-0.169611	0.999842	-0.504242	0.0222071	down	2901
3.20233	761.588	0.115103	-2.0316	-0.271745	27.734	2902	-0.0338458	0.999866	-0.154732	0.999842	-0.426324	0.0565578	down	2902
3.20571	762.591	0.642336	0.7272	0.543995	25.4699	2904	3.53782	0.464123	-0.134544	0.999842	-0.265641	0.908275	mal	2904
3.20319	763.595	0.319332	1.3802	2.34365	20.5044	2906	6.63295	0.701635	-0.183545	0.999842	2.00465	0.561944	zik	2906
3.19285	766.574	4.55e-05	-5.08979	-8.267	20.8142	2912	-0.30639	0.999866	-0.0550625	0.999842	-15.7078	5.4e-11	down	2912
3.19097	767.577	2.6e-05	-5.26868	-10.1884	17.3419	2913	3.403	0.999866	-0.0170387	0.999842	-20.8602	6.84e-15	mal	2913
3.1957	768.589	0.0124665	-3.08055	-3.50293	23.6599	2915	-0.213383	0.999866	0.158087	0.999842	-6.71897	0.00012443	zik	2915
3.1881	769.593	0.00050469	-4.28966	-7.95163	19.7538	2918	-0.344704	0.999866	0.175858	0.999842	-15.2099	4.8e-08	zik	2918
3.19827	770.603	4.98e-05	-5.0542	-9.04872	18.8618	2921	2.97695	0.999866	0.00469628	0.999842	-18.5196	1.63e-13	vl	2921
3.20902	772.584	0.00219662	-3.76072	-5.61127	21.4254	2923	0.162314	0.999866	-0.0718028	0.999842	-10.788	1.88e-06	mal	2923
3.20318	773.588	0.0030183	-3.64588	-7.34738	16.8263	2925	2.95001	0.999866	-0.195585	0.999842	-15.1401	4.1e-07	mal	2925
3.19673	774.598	0.487357	-1.00588	-2.51959	15.5624	2927	6.23051	0.999866	0.236268	0.999842	-7.38789	0.0739555	vl	2927
3.21558	780.553	0.0229172	-2.81955	-4.76942	22.1671	2932	0.203637	0.999866	0.146859	0.999842	-9.30489	0.00037663	vl	2932
3.22257	781.556	0.00308672	-3.63611	-7.07246	19.3885	2934	6.59475	0.595296	0.16402	0.999842	-16.2244	1.99e-09	vl	2934
3.20424	782.569	3.01e-07	-6.84624	-1.7945	28.052	2936	-0.313825	0.999866	0.0740328	0.999842	-3.35859	1.14e-19	zik	2936
3.20447	783.572	0.00878773	-3.22848	-2.48145	26.6787	2937	-0.266348	0.999866	0.0310643	0.999842	-4.67201	7.92e-05	zik	2937
3.19568	784.584	4.6e-07	-6.68428	-1.44978	27.8498	2938	-0.128169	0.999866	-0.170402	0.999842	-2.64077	6.63e-17	down	2938
3.20243	785.588	4.76e-07	-6.59329	-1.50883	26.7175	2939	-0.109261	0.999866	-0.197252	0.999842	-2.74723	1.93e-16	down	2939
3.29446	785.651	0.270911	1.49709	2.03555	22.6813	2940	-0.548094	0.999866	2.60152	0.999842	2.74461	0.264507	mal	2940
3.18718	786.6	1.63e-05	-5.42523	-0.810225	28.7088	2942	0.0164646	0.999866	-0.104364	0.999842	-1.50537	8.17e-12	mal	2942
3.30119	786.657	0.0125377	-3.07636	-6.59165	18.0832	2943	0.149404	0.999866	0.29247	0.999842	-12.8557	9.05e-05	vl	2943
3.18287	787.604	1.34e-05	-5.4826	-0.811696	27.6361	2944	0.0166792	0.999866	-0.157901	0.999842	-1.48001	1.74e-11	mal	2944
3.18832	788.612	0.00100557	-4.05439	-0.540947	26.5745	2949	0.0834423	0.999866	-0.219156	0.999842	-0.954406	2.82e-06	mal	2949
3.32101	788.671	0.924283	0.146016	0.383883	15.103	2951	-0.303941	0.999866	-1.3313	0.999842	1.55772	0.820261	vl	2951
3.18516	789.618	0.856838	0.289363	0.214983	24.7423	2953	3.46366	0.464123	-0.227216	0.999842	-0.818846	0.58305	mal	2953
3.18252	790.622	0.797562	0.400108	0.719951	20.0949	2956	9.73411	0.359401	-0.401028	0.999842	-2.20459	0.528597	mal	2956
3.17424	792.589	6.01e-06	-5.74282	-10.9429	17.1802	2958	2.90773	0.999866	0.389732	0.999842	-22.329	4.73e-18	vl	2958				PC p-38:5/ PC O-38:6
3.17332	794.605	0.00014127	-4.71163	-7.72058	21.6479	2960	-0.326479	0.999866	0.114665	0.999842	-14.7415	1.34e-09	zik	2960
3.17042	795.609	0.00205736	-3.79879	-6.68862	20.4168	2961	2.89364	0.999866	0.137997	0.999842	-14.0307	5.14e-08	vl	2961
3.17773	796.619	2.83e-05	-5.23915	-8.57229	20.2228	2963	-0.312986	0.999866	0.237646	0.999842	-16.4453	6.22e-12	zik	2963
3.16025	797.624	0.00107312	-4.02846	-7.50617	18.168	2966	6.0594	0.595296	0.162454	0.999842	-16.8466	4.92e-11	vl	2966
3.29227	799.668	0.00078485	-4.14798	-7.44879	19.4011	2969	-3.07661	0.999866	0.153637	0.999842	-13.168	1.93e-06	zik	2969
3.29424	801.683	0.0785377	-2.23547	-5.55468	16.4385	2973	-0.0728841	0.999866	0.266613	0.999842	-10.7664	0.00663509	zik	2973
3.17983	806.569	0.00119038	-3.98787	-5.7803	24.75	2980	-0.396265	0.999866	0.245319	0.999842	-11.0618	4.46e-07	zik	2980
3.18235	807.572	3.68e-05	-5.15791	-8.81094	22.3423	2982	-0.391275	0.999866	0.242173	0.999842	-16.8749	1.59e-11	zik	2982
3.16917	808.583	0.0035682	-3.57845	-6.45748	23.0118	2985	-7.93275	0.530235	0.0414822	0.999842	-9.31309	0.00114819	zik	2985
3.18517	809.588	3.95e-05	-5.13309	-8.59564	21.7314	2987	-0.277457	0.999866	-0.0328412	0.999842	-16.3612	3.14e-11	down	2987
3.17127	810.6	2.77e-07	-6.924	-1.78123	27.0475	2989	-0.342144	0.999866	0.0214147	0.999842	-3.2943	2.49e-19	zik	2989
3.16645	811.604	0.00644275	-3.35496	-2.50952	25.6796	2990	-0.342927	0.999866	0.0761421	0.999842	-4.71978	4.03e-05	zik	2990
3.17385	812.614	4.76e-07	-6.60741	-1.64558	25.9057	2992	-0.233834	0.999866	-0.0682052	0.999842	-3.02906	4.4e-17	down	2992
3.16736	813.62	0.00208636	-3.78625	-7.08358	21.314	2995	-0.498332	0.999866	-0.107306	0.999842	-13.3355	2.83e-06	down	2995
3.1529	814.626	0.00050287	-4.30244	-8.90543	17.4878	2997	6.53244	0.595296	-0.0276675	0.999842	-19.6146	4.77e-12	mal	2997
3.26715	814.687	0.00229219	-3.7448	-0.404491	25.1659	2998	-0.17111	0.999866	-0.043947	0.999842	-0.685878	4.03e-05	down	2998
3.31678	815.697	0.00879725	-3.22572	-5.82606	21.1654	2999	-0.230337	0.999866	-12.508	0.0580014	-4.48119	0.13664	down	2999
3.30197	816.702	0.357032	-1.29169	-2.93415	17.484	3000	6.53781	0.999866	2.30072	0.999842	-9.39281	0.00713854	vl	3000				PC 40:7?
3.16211	832.584	0.00015577	-4.68029	-9.43086	16.2439	3022	12.1348	2.34e-05	0.128027	0.999842	-22.89	2.72e-24	vl	3022				PC 38:4 (M+Na)/ PC 22:6/18:1)
3.15696	834.6	6.01e-06	-5.74017	-9.80446	21.0483	3025	-0.365218	0.999866	0.264148	0.999842	-18.8023	2.04e-14	zik	3025
3.15813	835.603	4.76e-07	-6.53829	-10.6982	19.6389	3026	-0.43421	0.999866	0.267609	0.999842	-20.4915	2.94e-19	zik	3026
3.15613	836.614	2.95e-06	-5.97155	-10.065	19.5736	3027	-3.27631	0.999866	0.108936	0.999842	-18.0845	6.47e-13	zik	3027
3.15077	837.618	2.7e-07	-6.98426	-12.5422	15.8396	3028	-6.6424	0.464123	-0.0270989	0.999842	-21.451	2.34e-15	down	3028
3.00121	880.59	0.00791168	-3.27045	-5.38429	18.1957	3083	3.71437	0.999866	-2.28795	0.999842	-10.5683	1.94e-05	mal	3083
2.99672	904.59	0.00076815	-4.16169	-5.78517	20.3366	3108	0.227068	0.999866	-0.298144	0.999842	-11.0274	1.54e-07	mal	3108
2.99894	905.594	2.37e-07	-7.08718	-10.2113	17.2726	3109	0.239455	0.999866	-0.312475	0.999842	-19.5142	1.45e-23	mal	3109
4.12309	117.091	0.0854604	-2.19635	-4.77571	15.927	3256	0.196892	0.999866	-6.62735	0.999842	-5.73792	0.125838	mal	3256	['nan']
10.9378	129.066	0.113493	-2.03961	-4.00596	17.2716	3305	-5.77763	0.999866	-0.962661	0.999842	-4.92153	0.151278	down	3305	['l-glutamine$3-ureidoisobutyrate$d-glutamine; d-2-aminoglutaramic acid', '5,6-dihydrothymine']		('ala-gly', 'M-H2O+H[1+]')
6.72681	130.065	0.00474323	-3.47401	-6.76453	12.8683	3317	-8.29573	0.595296	-4.44717	0.999842	-7.39065	0.0228131	down	3317	['l-phenylalanine$']
9.30018	134.109	0.934623	-0.123569	-0.222018	17.1735	3349	8.44253	0.464123	-5.40492	0.999842	-0.865706	0.856483	mal	3349
9.88209	139.058	0.747841	0.510458	1.19118	16.548	3365	5.61956	0.999866	2.3815	0.999842	-1.16472	0.85848	vl	3365	['anthranilate']
4.38606	143.107	0.200017	-1.70229	-2.20159	21.0627	3390	-0.0728075	0.999866	-8.74871	0.0580014	0.424502	0.90832	vl	3390	['nan']
10.7328	147.121	0.934623	0.124976	0.109222	21.1861	3438	2.7376	0.9611	-1.95716	0.999842	0.174846	0.947268	zik	3438	['3-dehydroxycarnitine']		('4-trimethylammoniobutanoate', 'M(C13)+H[1+]')
10.1924	149.1	0.683536	0.644562	1.45357	14.34	3452	-2.79646	0.999866	-2.06967	0.999842	4.97155	0.210468	vl	3452
9.0109	158.081	0.58034	0.83756	2.08322	12.4603	3502	2.71528	0.999866	-5.72926	0.999842	5.96122	0.161559	zik	3502
6.71441	168.102	0.00048173	-4.32273	-8.99603	11.0115	3577	2.50934	0.999866	-1.15395	0.999842	-17.6244	1.04e-08	mal	3577	['3-methoxytyramine$epinine; deoxyepinephrine']
6.71078	180.066	0.337221	-1.34097	-1.53008	21.383	3642	2.688	0.999866	-2.42411	0.999842	-2.70352	0.168074	mal	3642	['4-(2-aminophenyl)-2,4-dioxobutanoate', 'adrenochrome$hippurate; hippuric acid; n-benzoylglycine; benzoylaminoacetic acid', '3,4-dihydroxy-l-phenylalanine']	Hippuric acid
4.60253	180.066	0.440566	-1.11246	-2.68435	13.6157	3643	2.55493	0.999866	-3.83629	0.999842	-4.12	0.36425	mal	3643	['adrenochrome$hippurate; hippuric acid; n-benzoylglycine; benzoylaminoacetic acid', '3,4-dihydroxy-l-phenylalanine']
6.74436	199.108	0.0235012	-2.80426	-5.37153	16.6218	3750	2.74493	0.999866	-8.15542	0.898047	-7.06796	0.0222616	mal	3750
4.37371	204.123	0.127059	-1.97856	-2.70013	18.8274	3779	0.283356	0.999866	-1.65211	0.999842	-4.41726	0.0531198	mal	3779
8.41412	219.142	0.006549	-3.34462	-4.88663	19.4938	3867	-0.230902	0.999866	-1.97425	0.999842	-8.24038	0.00034039	down	3867	['propionyl-carnitine']
6.82403	223.097	0.794532	0.41239	0.836651	15.4585	3879	2.49802	0.999866	-5.48507	0.999842	3.52609	0.34283	zik	3879
10.8713	236.073	0.260875	-1.52893	-2.70899	18.6718	3945	-0.0078031	0.999866	-3.99903	0.999842	-3.08163	0.356445	down	3945
10.0775	243.948	0.946951	0.0897347	0.228912	12.8998	3975	2.93958	0.999866	-3.66532	0.999842	1.22744	0.864586	zik	3975
9.23847	247.092	0.13757	1.93302	4.03339	16.2026	3990	2.41946	0.999866	-5.64775	0.999842	9.77408	0.00203996	zik	3990
14.5457	284.869	0.864177	0.264424	0.606216	15.5952	4102	-3.2315	0.999866	-3.78743	0.999842	4.42289	0.281102	vl	4102
6.72034	287.1	0.022244	-2.83656	-5.28265	18.0627	4109	0.42853	0.999866	-2.42779	0.999842	-9.01774	0.00232523	mal	4109	['alpha-n-phenylacetyl-l-glutamine$formyl-n-acetyl-5-methoxykynurenamine']
4.20079	512.335	5.53e-05	-5.02071	-9.75695	14.9722	4343	-0.419246	0.999866	-1.14726	0.999842	-17.945	7.78e-10	down	4343
3.00226	597.509	0.105218	-2.08178	-4.39768	16.0849	4370	3.05901	0.999866	-1.5872	0.999842	-8.79027	0.00882807	mal	4370
9.03698	154.072	0.00580198	-3.39648	-5.53091	18.871	4735	-8.66405	0.458381	-6.58995	0.999842	-3.74957	0.193149	down	4735			('adenine', 'M+H2O+H[1+]')
4.5265	158.081	0.722439	-0.555519	-0.578989	20.9738	4755	0.0559763	0.999866	-1.82908	0.999842	-0.166706	0.966649	mal	4755
9.88859	178.087	0.573144	-0.860758	-1.85812	12.7629	4837	2.58486	0.999866	-3.43566	0.999842	-2.75844	0.528597	mal	4837
6.71111	184.097	0.375875	-1.24783	-1.31866	18.4709	4854	-0.0267312	0.999866	-5.30421	0.453135	0.281527	0.930826	vl	4854	['l-phenylalanine$', '(r)-pantothenate', 'l-normetanephrine$l-adrenaline; (r)-(-)-adrenaline; (r)-(-)-epinephrine; (r)-(-)-epirenamine; (r)-(-)-adnephrine; 4-[(1r)-1-hydroxy-2-(methylamino)ethyl]-1,2-benzenediol']
4.41352	184.097	0.313596	-1.39203	-2.51167	15.2783	4855	-4.87505	0.999866	-0.922725	0.999842	-2.42861	0.504878	down	4855	['(r)-pantothenate', 'l-normetanephrine$l-adrenaline; (r)-(-)-adrenaline; (r)-(-)-epinephrine; (r)-(-)-epirenamine; (r)-(-)-adnephrine; 4-[(1r)-1-hydroxy-2-(methylamino)ethyl]-1,2-benzenediol']
4.36537	199.097	0.0474619	-2.48138	-4.67559	16.5441	4907	-5.50914	0.999866	-4.13134	0.999842	-4.63776	0.162586	down	4907
6.86563	202.18	0.400055	-1.1938	-1.61792	22.6491	4923	-0.0481644	0.999866	-5.57594	0.999842	-0.140644	0.980096	down	4923
6.72113	216.123	0.557244	0.885831	1.87514	10.8736	4977	-0.0361194	0.999866	0.625151	0.999842	3.28064	0.425234	mal	4977	['l-metanephrine']
4.43359	265.118	0.450368	-1.08856	-1.80662	20.6807	5128	0.580146	0.999866	-7.11893	0.898047	0.0669245	0.990756	zik	5128	['alpha-n-phenylacetyl-l-glutamine$formyl-n-acetyl-5-methoxykynurenamine']
6.71256	128.071	0.137205	-1.93661	-2.3046	21.4525	5793	-0.343777	0.999866	-7.93398	0.0580014	-0.0974891	0.983643	down	5793	['6-amino-2-oxohexanoate; 2-oxo-6-aminocaproate$4-acetamidobutanoate$l-2-aminoadipate 6-semialdehyde; 2-aminoadipate 6-semialdehyde', 'delta1-piperideine-2-carboxylate; 1,2-didehydropiperidine-2-carboxylate$2,3,4,5-tetrahydropyridine-2-carboxylate; delta1-piperideine-6-l-carboxylate']
4.49083	196.091	0.0387385	-2.58677	-6.73285	11.5508	6582	2.24297	0.999866	0.501421	0.999842	-14.0536	0.00043997	vl	6582
3.72693	234.134	0.0139907	-3.02778	-6.14127	16.89	6915	-0.0079923	0.999866	-5.4892	0.999842	-8.87808	0.00692873	down	6915
10.5479	170.092	0.699848	0.60431	1.67431	21.2718	10779	3.44745	0.999866	-4.92143	0.999842	4.46481	0.390874	zik	10779	['n(pi)-methyl-l-histidine; 1-methylhistidine; n-pros-methyl-l-histidine']		('n(pi)-methyl-l-histidine', 'M+H[1+]')

## Sheet: negative_mode
row m/z	row retention time	adj-p	logFC	cid	mal_logFC	zik_logFC	vl_logFC	common	cid	mm_annot	ms2_annot	std_annotation_adducts_3ppm
74.0246	12.4056	0.00192736	0.381067	10	-0.0890899	-0.201818	0.872203	vl	10	['glycine']
75.0258	6.09474	0.847587	-0.439964	18	3.1739	-1.96918	-1.04236	mal	18
85.0296	7.08914	1.35817e-11	13.2237	36	0.298561	2.51008	23.9219	up		['2-hydroxybutyrate$(r)-3-hydroxybutanoate; (r)-3-hydroxybutanoic acid; (r)-3-hydroxybutyric acid$(s)-3-hydroxybutanoate$(s)-3-hydroxyisobutyrate$4-hydroxybutanoic acid; 4-hydroxybutanoate; 4-hydroxybutyric acid']
87.0088	7.95898	6.48647e-09	-11.1225	41	-0.167381	0.376985	-21.4671	zik	41	['d-glucurono-6,3-lactone$l-ascorbate$d-glucurono-6,3-lactone', 'pyruvate$3-oxopropanoate; malonate semialdehyde', '(r)-glycerate']		('pyruvate', 'M-H')	('pyruvate', 'M-H')
88.0404	11.8743	0.00110602	-0.339573	52	-0.134543	-0.118773	-0.536124	down		['sarcosine; n-methylglycine$l-alanine$beta-alanine$d-alanine']
88.9881	13.7429	2.34024e-06	-0.599566	54	-0.242587	-0.0114423	-1.04932	down		['oxalate; oxalic acid; ethanedioic acid']		('oxalate', 'M-H')	('oxalate', 'M-H')
89.0245	8.99804	3.21519e-09	-0.887535	55	-0.422135	-0.640847	-1.19932	down		['d-glucose$beta-d-glucose$l-sorbose; l-xylo-hexulose$beta-d-fructose; beta-fruit sugar; beta-d-arabino-hexulose; beta-levulose; fructose$alpha-d-glucose$d-hexose$$d-fructose$beta-d-galactose$galactose$d-tagatose; lyxo-hexulose$myo-inositol$glucose$d-galactose$alpha-d-galactose$d-mannose', 'd-glyceraldehyde', 'd-lactate$3-hydroxypropanoate; 3-hydroxypropanoic acid; 3-hydroxypropionate; 3-hydroxyp…		('(r)-lactate', 'M-H')	('(r)-lactate', 'M-H')
90.0278	8.99419	3.38535e-09	-0.900828	62	-0.430515	-0.660209	-1.21133	down		['d-lactate$3-hydroxypropanoate; 3-hydroxypropanoic acid; 3-hydroxypropionate; 3-hydroxypropionic acid; hydracrylic acid$l-lactate$dihydroxyacetone']
91.0287	8.9985	2.7039e-09	-0.917875	68	-0.447593	-0.683311	-1.22517	down
91.0401	9.33625	0.780566	-0.200889	69	-3.54301	0.0692153	0.960247	mal	69	['glycerol']
96.9601	13.8881	0.0261581	0.324479	92	0.323767	-0.120643	0.559757	zik	92	['sulfate']
98.9559	13.8867	0.0156322	0.383181	105	0.362252	-0.130382	0.662478	zik	105	['sulfate']
99.0088	6.70432	0.916278	0.082062	113	0.331389	-0.167436	0.116523	zik	113	['methylmalonate; methylmalonic acid$succinate', '4-maleylacetoacetate$4-fumarylacetoacetate']
101.024	6.69995	0.0688516	-1.57852	120	0.917151	0.914925	-3.86846	vl	120	['nan', 'succinate semialdehyde; succinic semialdehyde; 4-oxobutanoate$(s)-methylmalonate semialdehyde$2-methyl-3-oxopropanoate; 3-oxo-2-methylpropanoate; methylmalonate semialdehyde$2-oxobutanoate$acetoacetate']		('2-oxobutanoate', 'M-H')	('2-oxobutanoate', 'M-H')
101.061	6.69532	2.14862e-11	1.20969	124	0.432235	0.208992	2.04128	up
102.056	11.2757	0.156333	1.3137	128	-0.0435389	2.37689	1.28184	mal	128	['(s)-2-aminobutanoate; (s)-2-aminobutanoic acid; (s)-2-aminobutyric acid$n,n-dimethylglycine; dimethylglycine$4-aminobutanoate$3-aminoisobutyric acid; 3-aminoisobutanoate; 3-amino-2-methylpropanoate$d-3-amino-isobutanoate$l-3-amino-isobutanoate']
103.004	12.5691	0.78977	0.274749	135	0.143788	-0.0784496	0.512305	zik	135	['hydroxypyruvate$2-hydroxy-3-oxopropanoate; tartronate semialdehyde']		('malonate', 'M-H')	('malonate', 'M-H')
103.015	9.79056	0.638942	0.0692275	136	-0.106526	-0.180058	0.269397	vl	136
103.04	7.69816	7.84823e-05	0.67339	137	0.546974	0.406048	0.863846	up		['2-hydroxybutyrate$(r)-3-hydroxybutanoate; (r)-3-hydroxybutanoic acid; (r)-3-hydroxybutyric acid$(s)-3-hydroxybutanoate$(s)-3-hydroxyisobutyrate$4-hydroxybutanoic acid; 4-hydroxybutanoate; 4-hydroxybutyric acid', 'erythritol; erythrol; phycitol; phycite; erythrite', '3-hydroxy-2-methylpropanoate; 3-hydroxyisobutyrate; 3-hydroxyisobutyric acid']
103.04	8.6324	0.191775	3.18104	138	7.12426	0.836147	2.88079	up		['2-hydroxybutyrate$(r)-3-hydroxybutanoate; (r)-3-hydroxybutanoic acid; (r)-3-hydroxybutyric acid$(s)-3-hydroxybutanoate$(s)-3-hydroxyisobutyrate$4-hydroxybutanoic acid; 4-hydroxybutanoate; 4-hydroxybutyric acid$3-hydroxy-2-methylpropanoate; 3-hydroxyisobutyrate; 3-hydroxyisobutyric acid', 'erythritol; erythrol; phycitol; phycite; erythrite']		('(r)-3-hydroxybutanoate', 'M-H')	('(r)-3-hydroxybutanoate', 'M-H')
104.035	12.4455	6.02836e-05	0.747295	142	-0.0705719	-0.124784	1.52675	vl	142	['l-serine$d-serine']	L-Serine
105.019	10.5586	0.483126	-0.0737001	145	-0.185556	-0.257556	0.067	vl	145	['(r)-glycerate']
110.976	8.32368	0.0679498	1.62272	155	3.13602	0.0689081	1.85271	up
111.02	8.8954	5.51869e-05	-7.37916	160	-3.26293	-0.21804	-12.7656	down		['uracil']
112.052	8.67543	0.587121	0.0609092	163	-0.262135	-0.278481	0.366106	vl	163	['creatine; alpha-methylguanidino acetic acid; methylglycocyamine', 'nan']
113.024	11.8994	0.00587501	2.14644	171	0.298174	0.147457	3.9228	up		['2-acetolactate$(s)-2-acetolactate; (s)-2-hydroxy-2-methyl-3-oxobutanoate']
113.024	6.69967	0.0639447	-1.08627	172	0.354546	-0.232865	-2.09887	mal	172	['2-acetolactate$(s)-2-acetolactate; (s)-2-hydroxy-2-methyl-3-oxobutanoate']
114.056	10.7422	0.704409	-0.0418492	179	-0.0185167	-0.225442	0.0459759	vl	179	['acetamidopropanal$d-proline$l-proline']
114.902	11.329	0.714351	-0.562151	182	-0.0055679	-2.41376	0.198275	vl	182
115.004	11.1087	0.0111303	-0.280557	191	-0.0049714	-0.0389706	-0.515605	down		['l-malate', 'fumarate']
115.04	6.68351	1.23452e-05	-0.901729	194	0.0902047	0.1425	-1.83997	vl	194	['deoxyribose', '3-methyl-2-oxobutanoate']	Beta-Aminopropionitrile
115.059	10.7434	0.614015	-0.0564298	198	-0.0703419	-0.224431	0.0376929	vl	198	['acetamidopropanal$d-proline$l-proline']
115.077	4.37723	4.80401e-07	0.688735	199	0.549812	0.25859	0.970021	up			Melatonin
116.035	9.21462	0.0025723	0.569188	204	0.162794	0.437527	0.79723	up		['2-amino-3-oxobutanoate; 2-amino-acetoacetate$l-aspartate 4-semialdehyde; aspartate beta-semialdehyde; l-aspartic 4-semialdehyde$l-2-amino-3-oxobutanoic acid; l-2-amino-3-oxobutanoate; l-2-amino-acetoacetate; (s)-2-amino-3-oxobutanoic acid']
116.072	10.5715	0.849134	-0.016665	208	0.0426211	-0.0208598	-0.0375774	mal	208	['glycine betaine$5-aminopentanoate; 5-aminopentanoic acid; 5-aminovaleric acid$l-valine']
116.08	4.37852	2.76414e-07	0.706593	213	0.549351	0.335039	0.964092	up			Betaine
117.019	12.1902	0.7497	0.380326	235	-0.0385529	0.0118709	0.738252	mal	235	['methylmalonate; methylmalonic acid$succinate', 'nan']		('succinate', 'M-H')	('methylmalonate', 'M-H')
117.056	6.69745	0.000912882	0.608754	238	-0.245197	0.0382517	1.24307	mal	238
117.075	10.5716	0.71757	-0.0312411	242	0.0149589	-0.0456136	-0.0416756	mal	242	['glycine betaine$5-aminopentanoate; 5-aminopentanoic acid; 5-aminovaleric acid$l-valine']
117.911	4.67206	0.537712	-1.5617	244	-0.251765	1.15271	-3.50576	zik	244
118.051	11.7135	0.0340213	-0.283814	247	-0.0149366	-0.444675	-0.303775	down		['l-allo-threonine$l-threonine']	Methylguanidine
118.059	6.69786	0.196464	2.18724	251	-6.11963	-0.0250648	6.59567	vl	251
119.035	9.43563	0.705015	-0.268917	271	-3.41969	-0.513024	1.08905	vl	271	['$']		('d-threose', 'M-H')	('d-threose', 'M-H')
119.054	11.7152	0.351711	-0.875767	272	-2.91495	-0.425127	-0.318208	down		['l-allo-threonine$l-threonine']	1,3-Diaminopropane
119.908	4.58263	0.120098	-3.53674	273	-0.251901	-4.14094	-4.49915	down
121.03	6.69777	0.127361	0.193033	279	0.973105	0.11758	-0.0714319	vl	279	['benzoate; benzoic acid; benzenecarboxylic acid; phenylformic acid; dracylic acid$4-hydroxybenzaldehyde; p-hydroxybenzaldehyde']
122.033	6.69772	0.104335	0.211695	282	1.02802	0.0624369	-0.0279483	vl	282	['benzoate; benzoic acid; benzenecarboxylic acid; phenylformic acid; dracylic acid$4-hydroxybenzaldehyde; p-hydroxybenzaldehyde']
122.898	4.59988	0.143595	-4.05446	284	-0.307723	-6.66247	-4.13915	down
123.902	11.8038	0.351561	0.0680374	290	0.092992	0.0328406	0.0768848	up
124.002	12.366	0.000195189	-7.35956	293	-7.26827	-0.104127	-11.2256	down
124.007	12.2421	1.16882e-06	-0.641293	296	-0.0801866	-0.613315	-0.874948	down		['taurine']
124.991	6.70481	0.0108942	4.55328	299	1.95812	-0.0253258	7.98289	zik	299
124.991	10.0714	0.180215	0.216886	300	0.320502	-0.587503	0.601138	zik	300
125.9	11.8059	0.833083	0.016212	304	0.03277	-0.0195172	0.0286158	zik	304
127.04	6.70935	0.103222	-2.98444	310	2.70609	-2.03072	-5.70778	mal	310	['(s)-2-aceto-2-hydroxybutanoate; (s)-2-hydroxy-2-ethyl-3-oxobutanoate']
127.051	11.9169	0.0139233	-2.67061	312	-0.0833064	-0.105408	-5.03418	down		['l-glutamine$3-ureidoisobutyrate$d-glutamine; d-2-aminoglutaramic acid', 'peptide 2-(3-carboxy-3-aminopropyl)-l-histidine', '5,6-dihydrothymine']
127.077	6.69445	0.215509	-0.986888	315	0.206171	0.0969407	-2.02449	vl	315
127.897	3.51611	0.0103627	-6.01993	317	-3.1618	-10.9045	-4.55606	down
127.897	11.8015	0.155381	-1.30499	321	-6.63517	0.0289192	0.070048	mal	321
128.035	9.33306	0.693034	0.893995	323	-0.619667	-0.419648	2.178	vl	323	['5-oxoproline$l-1-pyrroline-3-hydroxy-5-carboxylate$1-pyrroline-4-hydroxy-2-carboxylate', '5-oxo-l-proline', 'd-glutamate; d-glutamic acid; d-glutaminic acid; d-2-aminoglutaric acid$l-glutamate$l-4-hydroxyglutamate semialdehyde']
129.019	10.8762	0.192981	-1.73393	332	-3.5249	-0.163408	-1.86444	down		['mesaconate; 2-methylfumarate; mesaconic acid; methylfumaric acid$itaconate; itaconic acid; methylenesuccinic acid', '(s)-2-hydroxyglutarate$(r)-2-hydroxyglutarate$(s)-2-hydroxyglutarate$']
129.039	9.34933	0.000107384	-0.581032	336	-0.671054	-0.395707	-0.643757	down		['5-oxoproline$l-1-pyrroline-3-hydroxy-5-carboxylate$1-pyrroline-4-hydroxy-2-carboxylate']
129.056	4.35729	2.34157e-09	-12.7816	337	0.186906	-0.0165531	-24.5797	mal	337	['4-methyl-2-oxopentanoate$adipate semialdehyde; hexan-1-one-6-carboxylate; 6-oxohexanoate$3-methyl-2-oxopentanoate; 2-oxo-3-methylvalerate', '(s)-3-methyl-2-oxopentanoate', '(r)-mevalonate']
129.056	6.69994	0.404473	0.136785	338	-0.0338781	-0.0979434	0.327284	vl	338	['4-methyl-2-oxopentanoate$adipate semialdehyde; hexan-1-one-6-carboxylate; 6-oxohexanoate$3-methyl-2-oxopentanoate; 2-oxo-3-methylvalerate$(s)-3-methyl-2-oxopentanoate', '(r)-mevalonate']
129.092	4.07683	0.00365611	0.365445	343	0.873395	0.280487	0.21215	up
130.051	8.32344	0.903953	0.0140907	348	-0.0783694	-0.324069	0.228689	vl	348	['2-amino-4-oxopentanoic acid; 2-amino-4-oxopentanoate$l-glutamate 5-semialdehyde; l-glutamate gamma-semialdehyde$trans-4-hydroxy-l-proline$5-aminolevulinate; 5-amino-4-oxopentanoate; 5-amino-4-oxovaleric acid$cis-4-hydroxy-d-proline$5-amino-2-oxopentanoic acid; 5-amino-2-oxopentanoate; 2-oxo-5-amino-pentanoate; 2-oxo-5-aminopentanoate; alpha-keto-delta-aminopentanoate; 2-oxo-5-aminovalerate']
130.051	11.6801	0.228444	-0.192043	349	0.231404	-0.459324	-0.216117	mal	349	['2-amino-4-oxopentanoic acid; 2-amino-4-oxopentanoate$l-glutamate 5-semialdehyde; l-glutamate gamma-semialdehyde$trans-4-hydroxy-l-proline$5-aminolevulinate; 5-amino-4-oxopentanoate; 5-amino-4-oxovaleric acid$cis-4-hydroxy-d-proline$5-amino-2-oxopentanoic acid; 5-amino-2-oxopentanoate; 2-oxo-5-amino-pentanoate; 2-oxo-5-aminopentanoate; alpha-keto-delta-aminopentanoate; 2-oxo-5-aminovalerate']
130.059	4.35819	2.26843e-09	-10.9366	351	0.164598	0.0104717	-21.0465	vl	351	['4-methyl-2-oxopentanoate$adipate semialdehyde; hexan-1-one-6-carboxylate; 6-oxohexanoate$3-methyl-2-oxopentanoate; 2-oxo-3-methylvalerate']
130.062	11.7795	0.0770814	-0.310689	354	0.00773739	0.398494	-0.809314	vl	354	['creatine; alpha-methylguanidino acetic acid; methylglycocyamine']
130.088	9.39042	0.0179496	4.02894	355	0.0993248	-0.0593936	7.72028	zik	355	['l-leucine$l-isoleucine']
130.096	4.07495	0.801098	-0.148643	359	0.872355	-1.63561	0.238112	zik	359
131.035	6.70559	0.194486	-1.28982	362	-5.18378	-0.206546	-0.342728	down		['3-methyl-2-oxobutanoate', '2-acetolactate$(s)-2-acetolactate; (s)-2-hydroxy-2-methyl-3-oxobutanoate', 'l-arabinose$d-ribulose; d-erythro-2-pentulose; d-arabinoketose; d-arabinulose; d-riboketose$l-xylulose$d-xylulose$d-ribose$d-xylose']
131.046	12.1365	0.0061333	-0.429851	366	-0.0519107	-0.238065	-0.678535	down		['n-carbamoyl-beta-alanine$l-asparagine']
131.071	4.44104	0.0910706	0.237436	368	0.011597	0.00827939	0.446517	up		['6-hydroxyhexanoic acid; 6-hydroxyhexanoate']
131.071	6.69291	0.767743	-0.0478895	369	-0.211688	0.0210214	-0.0203742	zik	369	['6-hydroxyhexanoic acid; 6-hydroxyhexanoate']
131.071	7.84019	0.634976	0.951195	370	0.0700628	-4.05487	3.93785	zik	370	['6-hydroxyhexanoic acid; 6-hydroxyhexanoate']
131.083	12.4049	0.436505	-0.105945	372	-0.212804	-0.239631	0.00631778	vl	372	['ornithine$(2r,4s)-2,4-diaminopentanoate; d-threo-2,4-diaminopentanoate; 2,4-diaminopentanoate$d-ornithine$ornithine; 2,5-diaminovaleric acid; 2,5-diaminopentanoic acid; 2,5-diaminopentanoate']
131.091	9.40154	0.331621	0.69068	374	0.0849888	-0.0532257	1.3197	zik	374	['l-leucine$l-isoleucine']
132.03	12.0176	0.307865	0.673734	375	-2.68437	-0.263769	2.47866	vl	375	['l-aspartate$d-aspartate']	L-Aspartic acid
133.014	12.6746	1.74952e-05	-0.664703	385	-0.236934	0.105385	-1.23814	zik	385	['l-malate']		('(s)-malate', 'M-H')	('(s)-malate', 'M-H')
133.992	7.18277	0.635993	0.6463	389	-0.0040008	0.424424	1.01712	mal	389	['3-sulfino-l-alanine']
134.865	3.36565	0.149817	-3.67094	393	-0.241957	-4.58432	-4.52635	down
135.03	10.838	0.187323	3.31008	406	-0.423787	-0.374828	6.71207	vl	406	['nan']	Naringenin
135.031	9.12899	0.0614633	-2.18759	408	-6.09493	-0.604984	-1.4989	down		['hypoxanthine']
135.045	6.69266	0.236873	-0.946821	409	0.646129	-2.04287	-0.989567	mal	409	['phenylacetic acid; benzylformic acid; phenylacetate; benzeneacetiic acid$4-hydroxyphenylacetaldehyde']
136.033	10.8368	0.0347094	3.86829	412	2.62227	-0.379033	6.5967	zik	412	['nan']
136.863	3.48911	0.238178	2.89075	415	-3.04818	7.62139	2.70997	mal	415
136.962	12.4684	0.492143	1.06173	417	0.456226	2.38344	0.600148	up
137.036	7.03939	0.752262	-0.4435	419	4.15093	-2.1537	-1.33286	mal	419	['urocanate', '4-imidazolone-5-propanoate']
137.036	9.80773	0.80789	0.304371	420	3.548	-2.1974	0.359854	zik	420	['urocanate', '4-imidazolone-5-propanoate']
141.017	12.1019	1.06339e-07	9.44223	446	0.3724	0.095325	17.915	up
141.017	10.8938	0.0857304	2.33411	447	-0.282309	-0.0026499	4.58843	vl	447			('d-erythrose', 'M+Na-2H')	('d-erythrose', 'M+Na-2H')
141.092	4.05493	0.04539	-4.48433	448	0.330798	-3.96275	-6.63804	mal	448
141.092	6.68739	0.558351	-1.23502	449	-2.5912	-1.07916	-0.788278	down
143.035	6.72766	0.822478	-0.482121	456	0.0307153	0.0383354	-0.956947	vl	456
143.071	6.69613	0.00475374	0.479114	464	0.190456	-0.105756	0.900497	zik	464
143.108	3.92278	0.43571	-0.10088	469	0.462497	0.365997	-0.567134	vl	469	['octanoic acid; caprylic acid; octylic acid']
144.03	9.73343	0.0184702	-0.380081	478	-0.0607638	-0.754395	-0.307026	down		['5-oxoproline$l-1-pyrroline-3-hydroxy-5-carboxylate$1-pyrroline-4-hydroxy-2-carboxylate', '$alpha-ketoglutaramate']
144.03	8.17394	0.0441463	3.47431	479	-2.47515	-0.302487	7.78909	vl	479	['$alpha-ketoglutaramate']
144.111	3.9248	0.432017	-0.101717	480	0.43853	0.349735	-0.550805	vl	480	['octanoic acid; caprylic acid; octylic acid']
145.014	12.5328	2.08502e-06	-9.13067	484	-0.301843	0.120684	-17.4589	zik	484	['2-oxoglutarate']	Methylguanidine
145.051	11.5451	0.7781	0.574315	489	2.83475	-0.112375	0.0550719	zik	489	['6-deoxy-l-galactose; l-fucose', '(s)-2-aceto-2-hydroxybutanoate; (s)-2-hydroxy-2-ethyl-3-oxobutanoate']
145.062	11.9563	5.34433e-10	-2.73965	493	-0.036155	-0.101102	-5.18728	down		['l-glutamine$3-ureidoisobutyrate$d-glutamine; d-2-aminoglutaramic acid']	Methylguanidine
145.087	4.23414	0.000232475	0.696913	495	0.174127	-0.077274	1.30958	zik	495
146.046	11.8318	0.0255784	0.385634	507	-0.555085	-0.45041	1.19399	vl	507	['d-glutamate; d-glutamic acid; d-glutaminic acid; d-2-aminoglutaric acid$l-glutamate$dl-glutamate; dl-glutaminic acid; 2-aminoglutaric acid; glutamate$l-4-hydroxyglutamate semialdehyde', '2-amino-4-oxopentanoic acid; 2-amino-4-oxopentanoate$l-glutamate 5-semialdehyde; l-glutamate gamma-semialdehyde$trans-4-hydroxy-l-proline$5-aminolevulinate; 5-amino-4-oxopentanoate; 5-amino-4-oxovaleric acid$ci…	L-Glutamic acid	('l-glutamate', 'M-H')	('l-glutamate', 'M-H')
146.046	9.71858	0.127437	0.214662	508	0.097888	-0.442041	0.606917	zik	508	['d-glutamate; d-glutamic acid; d-glutaminic acid; d-2-aminoglutaric acid$l-glutamate$dl-glutamate; dl-glutaminic acid; 2-aminoglutaric acid; glutamate$l-4-hydroxyglutamate semialdehyde']	Taurine
146.065	11.9406	4.6617e-09	-10.4493	509	-0.0546727	-0.104954	-19.9655	down		['l-glutamine$3-ureidoisobutyrate$d-glutamine; d-2-aminoglutaramic acid']
147.03	4.62603	0.414288	-1.51251	517	0.153865	-5.06539	-0.286818	mal	517	['nan', '(s)-2-hydroxyglutarate$(r)-2-hydroxyglutarate$(s)-2-hydroxyglutarate$']
148.044	9.9296	0.00105434	-5.33159	526	-0.0692663	-0.279118	-10.0518	down		['l-methionine']
149.046	9.47287	0.261924	1.04067	529	3.1888	1.56542	-0.074349	vl	529	['l-arabinose$d-ribulose; d-erythro-2-pentulose; d-arabinoketose; d-arabinulose; d-riboketose$l-xylulose$d-xylulose$d-ribose$d-xylose$l-ribulose; l-erythro-pentulose; l-arabinoketose; l-arabinulose; l-riboketose']		('(r)-lactate', 'M+Hac-H')	('(r)-lactate', 'M+Hac-H')
149.046	10.9196	0.499177	0.868415	531	2.62529	0.0155222	0.63335	up		['l-arabinose$d-ribulose; d-erythro-2-pentulose; d-arabinoketose; d-arabinulose; d-riboketose$l-xylulose$d-xylulose$d-ribose$d-xylose$l-ribulose; l-erythro-pentulose; l-arabinoketose; l-arabinulose; l-riboketose']		('d-arabinose', 'M-H')	('d-ribose', 'M-H')
149.061	4.39025	0.290933	-0.629816	532	0.122935	-2.40129	0.0117836	zik	532	['4-coumaryl alcohol; 4-hydroxycinnamyl alcohol; p-coumaryl alcohol']
150.017	9.35575	0.0152734	-2.2597	535	-9.03205	-0.408722	-0.595064	down		['nan']
151.007	9.3132	0.00925348	0.502938	539	0.00570542	-0.341537	1.14274	zik	539
151.007	7.071	0.000296762	0.449839	540	0.135968	0.493546	0.549202	up
151.026	10.2362	0.209069	-1.29233	541	-3.81362	-0.190246	-0.890633	down		['xanthine']		('xanthine', 'M-H')	('xanthine', 'M-H')
151.04	6.69575	0.492087	0.410852	542	0.157563	1.6128	-0.124906	vl	542	['phenylacetic acid; benzylformic acid; phenylacetate; benzeneacetiic acid$4-hydroxyphenylacetaldehyde', '3,4-dihydroxyphenylacetaldehyde; protocatechuatealdehyde$4-hydroxyphenyl acetate$4-hydroxyphenylacetate$2-hydroxyphenylacetate', '3,4-dihydroxyphenylethyleneglycol']
151.051	6.78399	0.216409	0.291461	551	-0.522157	0.34511	0.580525	mal	551	["n1-methyl-2-pyridone-5-carboxamide; n'-methyl-2-pyridone-5-carboxamide; 1-methyl-5-carboxylamide-2-pyridone$n1-methyl-4-pyridone-5-carboxamide; n'-methyl-4-pyridone-5-carboxamide; 1-methyl-4-pyridone-3-carboximide"]
151.061	11.0004	0.10533	0.210692	552	-0.0347654	-0.492542	0.677712	vl	552	['xylitol$l-arabinitol']
152.918	13.8948	0.337858	1.38862	554	2.7101	-2.12901	2.73024	zik	554
152.986	6.6831	0.773136	0.53857	555	3.04319	-7.06197	3.5742	zik	555
154.062	11.8479	0.0948456	-0.163496	560	-0.429847	-0.0582657	-0.11515	down		['5-guanidino-2-oxopentanoate; 5-guanidino-2-oxo-pentanoate; 2-oxo-5-guanidinopentanoate; 2-oxo-5-guanidino-pentanoate', 'l-histidine']	L-Histidine
154.088	6.58012	0.779273	0.0165401	562	0.0396282	-0.0359616	0.0352516	zik	562
154.088	4.3598	0.763231	0.0267181	563	0.197853	0.0606484	-0.0579537	vl	563
155.108	3.74864	0.0102288	0.275158	572	0.23796	-0.162032	0.52048	zik	572	['(9z,11e)-(13s)-13-hydroperoxyoctadeca-9,11-dienoic acid; (9z,11e)-(13s)-13-hydroperoxyoctadeca-9,11-dienoate; 13(s)-hpode; 13s-hydroperoxy-9z,11e-octadecadienoic acid$9(s)-hpode; 9(s)-hpod; (10e,12z)-(9s)-9-hydroperoxyoctadeca-10,12-dienoic acid', '$']
157.051	6.69347	0.324449	-0.0973585	577	-0.0849277	-0.0096868	-0.148494	down
157.087	4.41709	0.137167	-2.07449	580	0.0549658	-0.027638	-3.98581	mal	580
157.087	6.69649	0.116551	1.57881	581	2.72478	-0.406004	2.17964	zik	581
157.087	3.73778	0.186055	-1.7326	584	0.172116	-0.187056	-3.29158	mal	584
157.124	3.68274	0.128186	0.188462	586	0.638279	0.0678242	0.0766813	up		['nan']
158.127	3.68312	0.195778	0.160909	591	0.636786	0.147426	-0.0176091	vl	591	['nan']
159.066	6.69432	0.0582995	2.96139	601	-0.281732	-0.18093	5.88549	vl	601
159.103	6.69576	0.0389557	-2.03489	607	0.263201	0.169135	-4.09495	vl	607
160.062	8.77031	0.729097	-0.211186	614	-2.77598	-0.201203	0.784052	vl	614	['d-glucosamine', 'l-2-aminoadipate; l-alpha-aminoadipate; l-alpha-aminoadipic acid; l-2-aminoadipic acid; l-2-aminohexanedioate']
160.897	4.70836	0.17199	-3.08091	617	-0.287838	-1.90864	-4.78936	down		['trichloroacetate']
161.082	6.70938	0.0988465	2.43645	625	5.30968	-0.0361867	2.62104	zik	625
163.061	10.4074	0.969132	0.00947436	641	-0.121487	-0.286613	0.216879	vl	641	['6-deoxy-l-galactose; l-fucose', 'l-iditol$d-sorbitol$galactitol']	Thymine	('l-rhamnose', 'M-H')	('l-rhamnose', 'M-H')
164.065	10.4066	0.496651	0.496303	646	-0.117866	-0.277682	1.14451	vl	646	['6-deoxy-l-galactose; l-fucose']
164.072	8.93691	0.000148639	0.437003	647	-0.0654053	0.00534972	0.860879	mal	647	['l-normetanephrine$l-adrenaline; (r)-(-)-adrenaline; (r)-(-)-epinephrine; (r)-(-)-epirenamine; (r)-(-)-adnephrine; 4-[(1r)-1-hydroxy-2-(methylamino)ethyl]-1,2-benzenediol', 'l-phenylalanine$']
164.891	4.7132	0.523707	1.17733	649	-0.163685	2.85048	0.817116	mal	649
165.02	11.6856	0.797973	0.453925	652	0.806718	-0.118993	0.618772	zik	652	['3,4-dihydroxymandelate']		('phthalate', 'M-H')	('phthalate', 'M-H')
165.041	11.4311	0.165856	0.235793	655	-0.328113	-0.338765	0.759104	vl	655	['$']
165.041	3.26021	0.850152	0.410055	656	-6.30046	-0.55212	3.53576	vl	656	['$']
165.042	7.6294	0.00645521	-7.24786	657	-6.38279	-6.42334	-8.02061	down		['1-methylxanthine$']
165.056	6.68276	0.477189	0.715519	660	0.0852369	-1.98582	2.38755	zik	660	['choline phosphate$3-methoxy-4-hydroxyphenylethyleneglycol', '3-methoxy-4-hydroxyphenylacetaldehyde']
165.075	8.93398	0.000815349	0.40486	663	-0.161092	-0.0334387	0.857032	vl	663	['l-phenylalanine$']
165.092	3.76596	0.900241	0.228363	664	0.0825995	0.086904	0.359906	up		['perillic acid']
167.021	10.9625	0.761404	-0.494635	668	-0.11669	-0.261144	-0.765339	down		['urate']
167.044	11.9333	3.46367e-09	-10.5766	669	-0.0382992	-0.182661	-20.175	down			Niacinamide
167.108	3.72314	0.151516	-2.31799	670	-3.0242	-6.0372	-0.0789636	down		['5-hydroperoxy-6-trans-8,11,14-cis-eicosatetraenoate$prostaglandin b1$(13e)-(15s)-15-hydroxy-9-oxoprosta-10,13-dienoate; prostaglandin a1; pga1$(13e)-(15s)-15-hydroxy-9-oxoprosta-11,13-dienoate; prostaglandin c1$15(s)-hpete; (5z,8z,11z,13e)-(15s)-15-hydroperoxyicosa-5,8,11,13-tetraenoic acid; 15-hydroperoxyeicosatetraenoate; 15-hydroperoxyicosatetraenoate; 15-hydroperoxyeicosatetraenoic acid; 15…
168.019	10.9597	0.1218	-1.0402	676	-0.102683	-0.274805	-1.81001	down
168.025	10.9688	0.133093	-1.09536	677	-0.129042	-0.256362	-1.91527	down		['urate', '5-amino-1-(5-phospho-d-ribosyl)imidazole-4-carboxamide']
168.028	11.8443	0.088817	-2.4498	678	-8.81752	-2.2764	-0.0573338	down		['nan']		('l-glutamate', 'M+Na-2H')	('l-glutamate', 'M+Na-2H')
169.124	3.63408	0.895039	0.0177487	685	-0.0573511	0.114064	-0.0038045	zik	685
171.067	9.8585	0.00226419	-0.329771	696	0.09656	-0.192266	-0.568674	mal	696		Thymine
171.067	6.68712	0.370556	-0.120192	697	0.0547684	-0.11116	-0.193212	mal	697
171.067	4.44218	0.612768	0.310785	698	0.375444	-0.147418	0.527468	zik	698
171.103	4.11827	0.363786	1.82057	701	0.180127	-2.17469	4.56977	zik	701	['nan']	Thymine
171.139	3.61304	9.25977e-05	-0.503157	705	0.0353629	0.0651144	-1.01325	vl	705		Thymine
172.143	3.61083	0.000305248	-0.484224	710	0.0502246	0.0939402	-0.997947	vl	710
173.046	6.69598	0.015902	-2.54305	724	-0.330786	-0.114564	-4.68814	down
173.082	6.67201	0.386176	-0.54577	729	0.0297117	0.0957966	-1.10897	vl	729
173.082	4.48519	0.664386	0.493882	732	-0.0241398	0.609242	0.635055	mal	732
173.119	4.33225	0.00186559	6.49742	738	-0.0634394	0.188302	12.3876	mal	738
174.056	8.32366	0.0279456	-4.08828	742	-0.334431	-5.83238	-4.63184	down		['4-hydroxy-5-phenyltetrahydro-1,3-oxazin-2-one$3-carbamoyl-2-phenylpropionaldehyde', 'indole-3-acetate$5-hydroxyindoleacetaldehyde']
174.089	12.4034	0.27294	-0.144489	744	-0.281224	-0.2117	-0.0556662	down		['l-citrulline; 2-amino-5-ureidovaleric acid; citrulline']	Indoleacetic acid
175.098	4.31837	0.224473	2.6362	755	0.294736	0.120452	4.87777	up
176.039	6.69994	1.00933e-10	-10.1433	758	0.0563816	-0.143211	-19.4016	mal	758
177.023	7.15296	0.00468677	-0.475039	762	-0.103486	-0.38216	-0.669014	down			Ureidopropionic acid
178.051	6.69859	0.00575096	-0.877959	765	-0.0906051	-0.450593	-1.41073	down		['adrenochrome$hippurate; hippuric acid; n-benzoylglycine; benzoylaminoacetic acid', '3,4-dihydroxy-l-phenylalanine']	L-Aspartic acid
178.072	9.74681	0.500306	0.786969	767	-0.283727	2.90832	0.084686	mal	767	['d-glucosamine']
178.816	11.5821	0.444933	-0.743194	772	-0.0539595	-1.9634	-0.367857	down
179.056	11.852	3.3363e-05	9.06825	774	0.341686	0.164434	17.1732	up		['d-glucose$beta-d-glucose$l-sorbose; l-xylo-hexulose$beta-d-fructose; beta-fruit sugar; beta-d-arabino-hexulose; beta-levulose; fructose$alpha-d-glucose$d-hexose$$d-fructose$beta-d-galactose$galactose$d-tagatose; lyxo-hexulose$myo-inositol$glucose$d-galactose$alpha-d-galactose$d-mannose']		('d-fructose', 'M-H')	('d-fructose', 'M-H')
179.056	13.2796	0.13535	-1.35507	775	-6.72428	-0.20235	0.130839	vl	775	['d-glucose$beta-d-glucose$beta-d-fructose; beta-fruit sugar; beta-d-arabino-hexulose; beta-levulose; fructose$alpha-d-glucose$beta-d-galactose$d-tagatose; lyxo-hexulose$myo-inositol$alpha-d-galactose$d-mannose', 'l-sorbose; l-xylo-hexulose$d-hexose$$d-fructose$galactose$glucose$d-galactose']		('d-glucose', 'M-H')	('d-glucose', 'M-H')
179.056	10.4688	0.0555368	-3.57385	776	-2.96033	-11.4598	0.350197	vl	776	['d-glucose$beta-d-glucose$l-sorbose; l-xylo-hexulose$beta-d-fructose; beta-fruit sugar; beta-d-arabino-hexulose; beta-levulose; fructose$alpha-d-glucose$d-hexose$$d-fructose$beta-d-galactose$galactose$d-tagatose; lyxo-hexulose$myo-inositol$glucose$d-galactose$alpha-d-galactose$d-mannose', '6-deoxy-l-galactose; l-fucose']		('d-erythrose', 'M+Hac-H')	('d-erythrose', 'M+Hac-H')
180.06	13.283	0.148825	-1.08709	784	-5.47084	-0.172213	0.139975	vl	784	['d-glucose$beta-d-glucose$beta-d-fructose; beta-fruit sugar; beta-d-arabino-hexulose; beta-levulose; fructose$alpha-d-glucose$beta-d-galactose$d-tagatose; lyxo-hexulose$myo-inositol$alpha-d-galactose$d-mannose']	Adenine
180.067	10.9823	0.0333905	0.231543	786	-0.0108744	0.103734	0.393584	mal	786	['l-tyrosine$']
181.051	8.57512	0.667006	0.0681878	795	-0.227585	-0.0421125	0.241799	vl	795	['3-methoxy-4-hydroxyphenylglycolaldehyde$homovanillate; homovanillic acid']	Hypoxanthine
181.07	10.9842	0.466534	0.794771	796	2.83463	0.0596456	0.38714	up		['l-tyrosine$']
181.072	11.5473	0.00846102	2.76832	797	-0.219542	-0.114625	5.45589	vl	797	['l-iditol$d-sorbitol$galactitol']	Hypoxanthine
183.139	3.59376	0.815416	0.319165	809	-0.0601097	-1.42928	1.3902	vl	809
185.082	6.6906	0.959878	0.0401	819	0.240443	0.0670208	-0.0522652	vl	819
185.119	3.64896	0.327606	-1.20137	821	0.0616364	-4.52223	0.059179	zik	821
185.155	3.54686	0.777155	-0.0393457	823	0.24803	-0.123308	-0.107121	mal	823
187.098	6.70588	0.104709	2.86883	844	5.25268	0.021129	3.44234	up		['nan']
187.134	3.59926	0.000107041	-0.611841	847	0.326646	-0.0760012	-1.26083	mal	847
188.072	6.69907	7.46418e-05	-7.78637	856	2.10919	-2.84704	-14.2543	mal	856	['methyl indole-3-acetate']	Hypotaurine
189.003	10.9503	0.0612017	-1.34784	861	-0.0710663	-0.542743	-2.27095	down
189.041	9.92515	0.40259	-0.114592	864	-0.153382	-0.422818	0.0632667	vl	864	['3-dehydroquinate; 5-dehydroquinate; 3-dehydroquinic acid; 5-dehydroquinic acid']
189.114	4.37571	0.255227	1.02287	870	-2.73643	2.25893	1.83678	mal	870
191.02	13.7422	0.185883	-0.370849	881	0.306577	-0.2221	-0.713639	mal	881	['citrate$$isocitrate', 'd-glucarate']		('citrate', 'M-H')	('citrate', 'M-H')
192.023	13.7424	0.19652	-0.367798	884	0.339592	-0.230808	-0.716068	mal	884	['citrate$$isocitrate']
192.91	13.9052	0.352973	1.34776	887	2.68257	-2.10027	2.64743	zik	887
193.024	13.7711	0.790796	-0.341098	891	3.1311	-2.15852	-0.736075	mal	891
194.928	13.8932	0.437787	-1.23367	898	0.938274	-9.81671	2.45044	zik	898
195.051	11.5052	0.0762778	0.355725	900	0.0468306	-0.134762	0.735174	zik	900	['d-gluconate$l-gulonate']		('d-arabinose', 'M+FA-H')	('d-gluconic acid', 'M-H')
195.139	3.45098	0.0675718	-0.280356	902	-0.264354	0.137602	-0.507256	zik	902	['hyodeoxycholate; 6alpha-hydroxylithocholate; 3alpha,6alpha-dihydroxy-5beta-cholanic acid$3alpha,12alpha-dihydroxy-5beta-cholanate; deoxycholic acid; deoxycholate; 3alpha,12alpha-dihydroxy-5beta-cholanic acid$chenodeoxycholate; chenodeoxycholic acid; 3alpha,7alpha-dihydroxy-5beta-cholanic acid; chenodiol']
197.155	3.49544	0.0221932	-0.475376	916	-0.0290048	0.00085172	-0.900925	zik	916
199.061	4.48	0.185461	-2.70787	924	0.151825	1.39792	-5.99104	vl	924
199.098	4.40015	0.101577	2.00795	926	0.13075	-0.0194749	3.8106	zik	926
199.098	6.68488	0.0229054	3.97256	927	2.79275	0.397664	6.32013	up
199.171	3.47749	0.026683	-0.426245	929	0.0969044	-0.0367722	-0.835942	mal	929	['dodecanoate (n-c12:0)']
200.174	3.47698	0.00335203	-0.643841	934	0.0663111	-0.116015	-1.19953	mal	934	['dodecanoate (n-c12:0)']
201.038	12.1048	2.73079e-11	10.8482	939	0.40444	0.133692	20.5789	up				('d-fructose', 'M+Na-2H')	('d-glucose', 'M+Na-2H')
201.077	6.69722	0.250031	1.9861	941	2.31749	0.0560358	2.8758	up
201.114	4.15216	0.786285	-0.289791	944	-5.89026	-0.100767	1.79512	vl	944
203.083	10.1033	0.00852662	-0.352682	954	-0.378704	-0.41982	-0.307086	down		['l-tryptophan$d-tryptophan']
203.869	6.72591	0.93448	0.201352	960	7.39567	-2.07452	-1.40356	mal	960
204.067	7.51543	0.00474533	-0.551652	964	-0.563796	-0.573733	-0.535257	down		['5-methoxyindoleacetate']	Taurine
204.086	10.0998	0.084136	-1.49589	966	-3.21344	-2.45517	-0.319438	down		['l-tryptophan$d-tryptophan']
205.16	3.55692	0.476854	-0.807796	975	-0.634023	0.0975659	-1.35356	zik	975
207.037	11.9539	2.77338e-12	-11.7474	993	-0.0171184	-0.209576	-22.4146	down
212.003	7.62065	0.000442775	-1.0091	1010	0.240677	-0.623121	-1.7004	mal	1010
212.003	6.97813	0.967915	0.0774473	1011	-2.10181	-2.39294	2.23179	vl	1011
212.178	3.30357	0.0820508	-4.02991	1013	0.220778	2.92835	-9.36166	vl	1013
213.002	13.722	0.00613415	-5.57615	1015	5.91459	-4.14239	-10.8156	mal	1015			('citrate', 'M+Na-2H')	('citrate', 'M+Na-2H')
213.15	3.62763	0.0673765	-3.8736	1020	-0.0923785	-3.63052	-5.47696	down
213.186	3.45152	0.142417	-0.911625	1021	0.0917151	-0.228362	-1.66375	mal	1021
215.093	6.6954	0.50894	-1.07957	1029	-0.0267235	-0.227386	-1.94018	down
216.91	13.8969	0.331024	1.04953	1036	0.547812	-0.351679	1.98501	zik	1036
217.03	11.9868	5.90919e-06	8.24228	1038	0.337741	0.175067	15.5848	up
220.993	10.9472	0.00651936	-3.64818	1068	-0.10506	-2.50073	-5.63612	down
221.801	3.43046	0.196595	-3.41323	1070	-3.30066	-10.716	0.398307	vl	1070
222.163	3.29825	0.177267	-0.25144	1075	-0.0298031	0.239204	-0.596933	zik	1075
223.171	3.35136	0.00864557	-0.402154	1084	-0.18238	0.070159	-0.737242	zik	1084
223.799	3.38111	0.601332	-1.30659	1085	-6.90966	3.04307	-1.41725	zik	1085
224.062	3.90171	0.231578	-0.918116	1089	0.0661897	-0.199465	-1.68149	mal	1089		L-Acetylcarnitine
224.062	6.50662	0.600668	-0.844742	1090	0.171465	-0.388155	-1.48221	mal	1090		L-Acetylcarnitine
224.179	3.28013	0.034675	-2.25971	1097	0.167709	-1.8698	-3.41248	mal	1097	['tetradecenoate (n-c14:1)']
224.907	13.8847	0.753006	0.519096	1099	0.138256	-0.154966	1.02353	zik	1099		Uridine
224.916	12.492	0.25683	1.92859	1101	9.23652	4.46272	-2.26005	vl	1101
225.065	10.0983	0.10257	-0.998563	1104	-3.10851	-0.407228	-0.487679	down
225.186	3.42795	0.864892	0.118245	1106	-0.606391	2.49386	-0.853273	zik	1106		N6-Acetyl-L-lysine
225.796	3.65782	0.0856762	-4.29668	1107	-6.93534	-5.91511	-2.41293	down
226.057	10.3866	0.278809	-2.09894	1111	0.0849002	-1.90797	-3.05167	mal	1111
226.109	6.69496	0.0291097	-2.90425	1112	-0.0579138	0.00417903	-5.55007	zik	1112		Deoxycytidine
226.109	4.45463	0.656681	0.0407331	1113	-0.0131032	-0.0759037	0.123312	vl	1113		Deoxycytidine
227.129	4.42346	0.049013	-4.08063	1118	-2.9536	-0.155666	-6.59245	down
227.129	3.82515	0.324022	0.865242	1121	0.0231225	-0.0367712	1.66996	zik	1121
227.202	3.41479	0.0479304	-0.344694	1123	-0.0227101	-0.0060502	-0.649083	down		['tetradecanoate (n-c14:0)']
228.205	3.41207	0.0299572	-0.378965	1125	-0.0864391	-0.0170355	-0.684156	down		['tetradecanoate (n-c14:0)']
228.996	10.9417	0.0390085	-2.00004	1130	-0.0692795	-0.595597	-3.49468	down
229.044	11.9471	1.17264e-10	-10.4857	1131	0.0377065	-0.190483	-20.0261	mal	1131
231.168	3.33355	0.0504525	-1.77056	1146	-3.2292	0.224521	-2.25484	zik	1146
232.06	6.68817	0.127976	-2.56745	1147	0.269377	-0.635105	-4.69425	mal	1147
232.176	3.32316	0.0769074	-1.1937	1148	-0.120397	0.302795	-2.40246	zik	1148
233.184	3.3047	0.00520086	-0.511352	1157	-0.0593737	0.318195	-1.12562	zik	1157
233.685	3.31128	0.0794913	-3.19628	1158	-0.307059	0.629795	-6.34331	zik	1158
237.125	6.68821	0.56886	-0.094453	1172	-0.0342142	0.013024	-0.174694	zik	1172		Sebacic acid
238.078	3.50405	0.477711	-0.51621	1176	0.187926	0.16112	-1.14848	vl	1176		L-Acetylcarnitine
238.128	6.68749	0.42886	0.525519	1179	3.18077	-0.0350191	-0.214343	mal	1179
238.58	3.50088	0.025485	-3.57765	1183	-2.89952	0.107497	-5.78774	zik	1183
238.892	13.8993	0.301847	1.46573	1187	3.18844	-2.17359	2.71507	zik	1187
239.017	12.5451	1.07286e-05	-7.35763	1192	0.85007	-0.279807	-14.2961	mal	1192	['l-cystine; l-dicysteine; l-alpha-diamino-beta-dithiolactic acid']
239.166	3.44162	0.0398626	-3.99408	1197	-5.92335	2.61656	-6.73154	zik	1197
241.145	4.4149	0.0202572	-1.43889	1205	0.237456	-0.233683	-2.7291	mal	1205
241.145	3.55945	0.579098	-0.356452	1206	-0.119672	-0.0304689	-0.620919	down
241.181	3.39715	0.00827421	-3.57253	1209	-0.19567	-1.82399	-5.81295	down
241.218	3.39309	0.743633	0.046977	1210	-0.0767791	-0.05632	0.149789	vl	1210
242.176	3.96858	0.0145964	-2.88954	1216	0.158614	0.454284	-5.84396	vl	1216		L-Dopa
243.062	8.89248	3.35067e-05	-7.37173	1218	-0.896739	-0.257894	-13.6533	down		['uridine']		('uridine', 'M-H')	('uridine', 'M-H')
243.062	10.4028	0.0730399	0.237939	1219	-0.117862	-0.268145	0.643919	vl	1219	['uridine']
245.184	3.29092	0.173014	-1.69826	1233	2.85782	-1.65334	-3.49927	mal	1233
246.192	3.27292	0.0765013	-1.18375	1234	-0.0611691	0.377327	-2.44582	zik	1234
247.199	3.24841	0.0666927	-3.09133	1244	-3.40094	2.96028	-6.16547	zik	1244
250.194	3.20651	0.0365103	-3.60887	1259	-2.8623	-3.19862	-4.1167	down
251.004	10.953	0.0135508	-3.03856	1261	-0.0318734	-2.5113	-4.48981	down
251.096	3.40383	0.719076	-0.788672	1262	-6.3738	-2.00117	2.03018	vl	1262
251.202	3.35736	0.219762	-1.96671	1263	-3.23697	-3.97356	-0.411687	down
253.145	3.61697	0.125262	1.93522	1270	0.162794	-0.227488	3.76843	zik	1270		L-Kynurenine
253.218	3.38411	0.935132	-0.0212498	1272	-0.720952	-0.0080733	0.244743	vl	1272		Estradiol
254.221	3.38306	0.992592	-0.00909683	1278	-3.86492	2.38056	0.233424	mal	1278		Indoleacetic acid
254.623	3.45154	0.0107874	3.07146	1279	0.259141	7.45751	1.85294	up
255.125	3.46671	0.314158	-1.73103	1280	-3.32161	2.38213	-3.28208	zik	1280
255.16	4.43642	0.020291	-4.08627	1281	5.28929	-2.21589	-8.73106	mal	1281
255.233	3.36815	0.0552826	0.314543	1283	0.197999	0.0978148	0.474426	up		['hexadecanoate (n-c16:0)']
255.631	3.5263	0.348483	-1.84162	1284	0.349516	-1.37424	-2.94311	mal	1284
256.236	3.36818	0.0604802	0.309384	1288	0.208674	0.0528791	0.484091	up		['hexadecanoate (n-c16:0)']
257.176	4.41249	0.00183275	-4.71508	1292	-0.231149	-0.436353	-8.72315	down
257.24	3.3693	0.0519329	0.31854	1295	0.251579	0.0364334	0.493597	up
258.191	3.29049	0.765527	-0.256014	1296	-0.0167683	0.480044	-0.73794	zik	1296
259.199	3.26651	0.868502	0.108921	1307	-0.262478	2.39464	-0.952931	zik	1307
260.207	3.23286	0.175878	-1.66282	1309	-0.287184	0.462331	-3.32142	zik	1309
260.873	13.903	0.312829	1.43839	1311	3.19418	-2.1937	2.67102	zik	1311
262.62	4.02568	0.00229009	7.18306	1316	3.24087	6.65039	9.0021	up
262.908	5.06998	0.561744	1.4826	1318	5.50113	2.99671	-0.884375	vl	1318
263.104	6.69961	0.163655	-2.28067	1322	3.28221	-0.466493	-5.4085	mal	1322	['alpha-n-phenylacetyl-l-glutamine$formyl-n-acetyl-5-methoxykynurenamine']	Thymidine
263.104	4.48869	0.0146528	-3.86204	1323	0.483865	-6.67005	-4.07487	mal	1323	['alpha-n-phenylacetyl-l-glutamine$formyl-n-acetyl-5-methoxykynurenamine']	Thymidine
263.628	4.14432	3.07227e-06	1.63724	1325	0.694324	0.50777	2.60137	up
263.628	6.69022	0.00333186	4.87872	1326	0.567944	0.567621	8.83634	up
265.148	3.2829	0.787316	-0.0612907	1330	0.269226	-0.235153	-0.098433	mal	1330		Biotin
267.124	4.31918	0.00451039	-0.598081	1334	-0.238804	-0.440363	-0.8215	down			L-Cystathionine
267.124	6.68754	0.0256561	-3.52971	1335	-0.267232	-0.327406	-6.49302	down			L-Cystathionine
267.197	3.35638	0.390535	-1.21497	1337	-6.37831	0.513471	-0.11331	zik	1337
267.233	3.36599	0.749596	-0.337335	1338	-0.261543	-1.62189	0.311276	vl	1338
268.127	4.29813	0.199763	-2.50616	1339	-0.24773	-0.26872	-4.5684	down
268.205	3.28663	0.150336	-0.266666	1340	0.113694	0.258371	-0.692233	vl	1340
268.706	3.29979	0.693516	-0.477657	1341	-0.334157	2.80409	-2.26622	zik	1341
269.139	3.47836	0.00364094	-4.76379	1350	-0.0636073	-0.0259599	-9.0986	down
269.212	3.3217	0.0802622	-0.279348	1351	-0.0006054	0.122044	-0.599996	zik	1351
269.249	3.35064	0.081662	0.272548	1352	0.0709372	0.103966	0.440197	up			Dehydroepiandrosterone
269.714	3.25309	0.101617	-3.19017	1354	2.58434	0.646475	-7.4683	vl	1354
271.228	3.36934	0.00140779	0.484409	1355	0.141351	-0.160392	0.958653	zik	1355	['hexadecanoate (n-c16:0)']
274.223	3.18126	0.00302096	-5.6644	1367	-2.89064	2.59762	-11.1083	zik	1367
277.217	3.36399	0.201639	-0.295514	1372	-0.199765	-0.0400436	-0.467739	down		['13(s)-hode; (13s)-hydroxyoctadecadienoic acid; (9z, 11e)-(13s)-13-hydroxyoctadeca-9,11-dienoic acid$12(13)-epome; (12r,13s)-(9z)-12,13-epoxyoctadecenoic acid$9(10)-epome; (9r,10s)-(12z)-9,10-epoxyoctadecenoic acid', '(6z,9z,12z)-octadecatrienoic acid; 6,9,12-octadecatrienoic acid; gamma-linolenic acid; gamolenic acid$(9z,12z,15z)-octadecatrienoic acid; alpha-linolenic acid; 9,12,15-octadecatrie…	4-Nitrophenol
278.221	3.37239	0.199893	-2.61268	1373	-3.076	-1.4743	-3.03295	down		['(6z,9z,12z)-octadecatrienoic acid; 6,9,12-octadecatrienoic acid; gamma-linolenic acid; gamolenic acid$(9z,12z,15z)-octadecatrienoic acid; alpha-linolenic acid; 9,12,15-octadecatrienoic acid; linolenate; alpha-linolenate']
278.225	3.13338	0.0041518	-0.603957	1374	-0.0360264	-0.0978263	-1.09271	down		['linoelaidic acid (all trans c18:2)$octadecadienoate (n-c18:2)']
278.727	3.13613	0.00132957	-0.707547	1376	0.00644475	-0.116839	-1.29793	mal	1376
279.233	3.35298	0.27505	0.225917	1377	-0.489451	0.0763893	0.583919	mal	1377	['linoleic acid (all cis c18:2) n-6']
279.735	3.12332	0.00578778	-5.72752	1379	-5.43709	0.171406	-8.95513	zik	1379
280.236	3.35452	0.261427	0.236605	1380	-0.416973	0.0863182	0.570905	mal	1380	['linoleic acid (all cis c18:2) n-6']
281.249	3.34186	0.405162	0.186269	1384	-0.118001	0.0416681	0.381304	mal	1384	['(9z)-octadecenoic acid; (z)-octadec-9-enoic acid; oleate; oleic acid', '(9e)-octadecenoic acid; 9-octadecenoic acid, (e)-; (e)-oleic acid; d9-trans-octadecenoic acid; 9-trans-octadecenoic acid; trans-d9-octadecenoic acid; trans-9-octadecenoic acid; trans-elaidic acid; trans-oleic acid; elaidic acid; acide elaidique; elaidinsaure']	Sebacic acid
282.252	3.34119	0.388247	0.19078	1387	-0.153115	0.0761459	0.385452	mal	1387	['(9z)-octadecenoic acid; (z)-octadec-9-enoic acid; oleate; oleic acid']
283.155	4.44462	0.0218045	5.20883	1392	0.0143039	0.199113	9.88003	up
283.228	3.20533	0.0987689	-3.68081	1393	-0.478502	4.77393	-9.39365	zik	1393
283.264	3.32227	0.00944527	0.374643	1395	0.195003	0.063166	0.609162	up		['octadecanoate (n-c18:0)']
284.268	3.32053	0.0100335	0.369679	1398	0.229016	0.0590706	0.588534	up		['octadecanoate (n-c18:0)']	Indolelactic acid
285.271	3.33739	0.9501	-0.0759734	1401	0.185342	-1.35627	0.498017	zik	1401
286.223	3.17723	0.00386603	-0.645768	1402	-0.0386211	0.0228068	-1.23558	zik	1402
287.231	3.17121	0.0826269	-1.19209	1406	-0.15684	0.144155	-2.30139	zik	1406
287.732	3.18341	0.365506	-1.63455	1408	-2.846	4.79099	-4.5543	zik	1408
288.239	3.16714	0.0271152	-2.38099	1409	-0.310348	-1.73621	-3.52914	down
288.74	3.18193	0.000577065	-7.46731	1411	-2.89481	0.847588	-13.6408	zik	1411
291.895	11.2493	0.553786	1.05919	1421	-0.22256	-0.127768	2.18584	vl	1421
293.176	3.47821	0.357415	-0.122955	1424	-0.406464	0.00439148	-0.0795917	zik	1424
294.968	10.9397	0.128179	-2.50513	1434	2.76734	-2.4997	-4.56474	mal	1434
295.228	3.33468	5.40237e-10	2.356	1436	-0.086196	0.125293	4.48637	mal	1436	['13(s)-hode; (13s)-hydroxyoctadecadienoic acid; (9z, 11e)-(13s)-13-hydroxyoctadeca-9,11-dienoic acid$12(13)-epome; (12r,13s)-(9z)-12,13-epoxyoctadecenoic acid$9(10)-epome; (9r,10s)-(12z)-9,10-epoxyoctadecenoic acid', 'linoleic acid (all cis c18:2) n-6']	Progesterone
296.236	3.18246	0.000959184	-0.826109	1439	-0.157624	0.28382	-1.67286	zik	1439
296.738	3.19893	0.499889	-0.608558	1440	-0.175509	0.524286	-1.37557	zik	1440
297.153	3.28927	0.286964	1.76019	1441	0.540979	0.450763	2.9271	up
297.244	3.26349	0.566273	-0.0986187	1445	-0.0016537	0.177018	-0.281965	zik	1445	['(9z)-octadecenoic acid; (z)-octadec-9-enoic acid; oleate; oleic acid', '(9e)-octadecenoic acid; 9-octadecenoic acid, (e)-; (e)-oleic acid; d9-trans-octadecenoic acid; 9-trans-octadecenoic acid; trans-d9-octadecenoic acid; trans-9-octadecenoic acid; trans-elaidic acid; trans-oleic acid; elaidic acid; acide elaidique; elaidinsaure']
297.746	3.18847	0.270816	-1.23305	1447	-0.326332	0.642004	-2.57667	zik	1447
298.115	11.7488	1.37525e-07	10.5974	1448	0.2518	-0.147072	20.3057	zik	1448		Pantothenic acid
299.26	3.35614	0.611751	0.0710582	1452	0.375339	-0.107497	0.0466281	zik	1452	['octadecanoate (n-c18:0)']
303.233	3.33879	0.00706623	0.68103	1453	-1.46612	0.0941253	1.82847	mal	1453	['arachidonic acid']	Reserpine
304.237	3.33815	0.0645644	-2.15796	1458	-15.3761	0.0746015	1.81969	mal	1458	['arachidonic acid']
305.249	3.32738	0.582908	-0.660473	1460	-9.89409	2.18365	1.43995	mal	1460	['(8z,11z,14z)-icosatrienoic acid; dihomo-gamma-linolenic acid; (z,z,z)-8,11,14-eicosatrienoic acid; (z,z,z)-8,11,14-icosatrienoic acid; (z,z,z)-8,11,14-eicosatrienoate; (z,z,z)-8,11,14-icosatrienoate; 8,11,14-eicosatrienoate; 8,11,14-icosatrienoate']
307.265	3.33259	0.643953	-0.808944	1467	-2.82506	-1.62444	0.408065	vl	1467
309.28	3.31557	0.756533	-0.394323	1471	-0.590712	-1.61521	0.326849	vl	1471
311.169	3.28413	0.213126	0.845373	1477	0.341658	0.343215	1.30698	up
311.223	3.7443	7.50995e-11	-11.9683	1480	-2.94714	-0.345715	-21.6235	down		['(9z,11e)-(13s)-13-hydroperoxyoctadeca-9,11-dienoic acid; (9z,11e)-(13s)-13-hydroperoxyoctadeca-9,11-dienoate; 13(s)-hpode; 13s-hydroperoxy-9z,11e-octadecadienoic acid$9(s)-hpode; 9(s)-hpod; (10e,12z)-(9s)-9-hydroperoxyoctadeca-10,12-dienoic acid']	Deoxycorticosterone
311.666	4.4501	0.535482	1.33376	1481	-4.71137	-1.72723	5.30795	vl	1481		L-Aspartic acid
311.666	6.70903	0.0365018	4.87118	1482	0.958465	-1.63973	9.83491	zik	1482
311.892	11.2638	0.0139908	-4.18547	1483	-0.272856	-4.54582	-5.52151	down
325.185	3.26894	0.0995474	0.352249	1504	0.35328	0.379128	0.337655	up			Dehydroepiandrosterone
327.13	10.4166	0.387209	-1.68393	1513	2.70526	-7.58429	-0.281058	mal	1513			('l-rhamnose', '2M-H')	('l-rhamnose', '2M-H')
327.234	3.31169	0.0433393	0.518592	1515	-1.13963	0.209837	1.32846	mal	1515	['(4z,7z,10z,13z,16z,19z)-docosahexaenoic acid; 4,7,10,13,16,19-docosahexaenoic acid; docosahexaenoic acid']	Hypotaurine
329.249	3.3103	0.632602	-0.772556	1523	-9.21208	2.51094	0.786134	mal	1523
335.05	10.9584	0.0695786	-1.41398	1532	-0.153538	-0.269498	-2.50989	down
339.201	3.24524	0.622719	-0.328164	1538	0.459386	0.397685	-1.01859	vl	1538
339.201	6.44892	0.18009	2.37053	1540	3.1393	0.482291	3.06752	up
344.878	11.3255	0.651555	-1.06881	1546	-0.116546	-4.82948	0.54514	vl	1546
364.874	11.3169	0.0268325	-3.50544	1580	-0.26118	-0.172592	-6.53056	down
365.27	3.44267	0.0167313	-4.72343	1585	-6.29402	2.72171	-8.04139	zik	1585
367.159	3.37253	0.00743551	-3.15645	1588	0.0129177	0.00178696	-6.06016	vl	1588	['3beta-hydroxyandrost-5-en-17-one 3-sulfate; dehydroepiandrosterone sulfate']	Deoxycorticosterone
368.162	3.37019	2.95916e-06	-9.61418	1597	-0.10391	0.451738	-18.6383	zik	1597	['3beta-hydroxyandrost-5-en-17-one 3-sulfate; dehydroepiandrosterone sulfate']
369.175	3.38506	0.000220002	-6.50308	1599	-0.0095453	-2.03881	-11.3931	down
376.226	4.34043	4.57648e-07	-10.2776	1605	-3.03584	-2.02167	-17.4613	down
378.242	4.30725	5.38674e-06	-7.04038	1607	-0.603831	-0.322177	-13.0981	down		['sphingosine 1-phosphate']
378.242	6.70068	3.59708e-08	-9.07311	1608	-3.01044	-0.298305	-16.0707	down		['sphingosine 1-phosphate']
391.286	3.99661	0.153776	-2.62427	1617	-0.0502697	-0.308497	-4.85098	down		['hyodeoxycholate; 6alpha-hydroxylithocholate; 3alpha,6alpha-dihydroxy-5beta-cholanic acid$3alpha,12alpha-dihydroxy-5beta-cholanate; deoxycholic acid; deoxycholate; 3alpha,12alpha-dihydroxy-5beta-cholanic acid$chenodeoxycholate; chenodeoxycholic acid; 3alpha,7alpha-dihydroxy-5beta-cholanic acid; chenodiol']
391.286	3.38002	0.00291656	-4.94783	1619	-6.61412	0.385722	-7.11364	zik	1619	['hyodeoxycholate; 6alpha-hydroxylithocholate; 3alpha,6alpha-dihydroxy-5beta-cholanic acid$3alpha,12alpha-dihydroxy-5beta-cholanate; deoxycholic acid; deoxycholate; 3alpha,12alpha-dihydroxy-5beta-cholanic acid$chenodeoxycholate; chenodeoxycholic acid; 3alpha,7alpha-dihydroxy-5beta-cholanic acid; chenodiol']
397.86	11.3258	0.0522172	-2.90345	1628	-0.237758	-0.145908	-5.39916	down
409.236	3.85813	0.197635	-1.28527	1645	-1.09174	-2.46157	-0.739745	down
425.364	3.30365	0.00105443	-5.82246	1667	-0.522941	-1.82265	-10.0014	down
437.328	3.33866	2.85212e-07	-10.1232	1676	-3.63801	0.286361	-18.1486	zik	1676
439.343	3.32711	3.18203e-07	-10.6561	1678	-6.40239	-1.75308	-17.0158	down
445.333	3.30387	0.00107531	-0.633207	1684	-0.427807	0.27299	-1.19175	zik	1684
447.348	3.30214	0.000128119	-0.812154	1685	-0.390065	0.170054	-1.49536	zik	1685
448.307	3.97174	0.195205	1.40559	1686	1.02761	2.70129	0.868986	up		['chenodeoxyglycocholate$']
448.307	6.67374	0.768985	0.557638	1687	1.21686	2.36405	-0.653207	vl	1687	['chenodeoxyglycocholate$']
449.364	3.28265	0.243033	-1.60388	1689	2.45887	0.101271	-4.08896	vl	1689
452.279	3.93232	0.0100229	-4.17115	1698	-0.288746	-6.68702	-4.35741	down
463.343	3.34992	0.0167259	-2.62402	1704	-0.31278	0.283888	-5.06084	zik	1704
465.305	3.14862	0.108278	-1.04013	1705	0.515463	-0.274032	-2.05141	mal	1705		L-Acetylcarnitine
465.359	3.33214	0.022679	-2.11272	1706	-0.294733	0.317714	-4.10503	zik	1706
466.308	3.14328	0.00761756	-4.92625	1707	0.585092	-1.9215	-8.66254	mal	1707
467.375	3.3199	0.0265377	-1.54524	1709	-0.270736	0.238411	-2.98409	zik	1709		L-Tryptophan
468.378	3.29588	6.60238e-05	-8.94597	1710	-0.643607	0.613085	-17.2313	zik	1710
473.364	3.24935	0.0560393	-4.05532	1711	-8.50412	-1.90874	-3.45315	down
476.279	3.87717	1.3489e-07	-10.6921	1713	0.196668	-4.01981	-18.4624	mal	1713
481.354	3.38449	2.52581e-05	-9.87049	1717	-3.34703	0.597602	-17.9418	zik	1717
491.374	3.29044	0.00857411	-4.64192	1726	2.32038	0.391179	-10.0151	vl	1726
493.39	3.27152	0.00634921	-4.08665	1727	-0.241389	0.275801	-7.8898	zik	1727
495.406	3.26123	0.00539394	-5.92337	1731	-0.179015	-1.54271	-10.477	down
517.39	3.2891	0.214448	-1.36651	1743	-0.314751	2.4065	-3.76874	zik	1743
519.406	3.27668	0.0258733	-3.28033	1744	2.45275	-1.90452	-6.24312	mal	1744
521.421	3.2334	0.00478192	-6.25104	1746	2.81291	-1.90079	-12.0835	mal	1746
535.4	3.30057	0.000143325	-8.63221	1750	-3.41919	-1.62436	-14.3655	down
537.416	3.30167	0.0435537	-1.39837	1752	-0.429148	0.26174	-2.6529	zik	1752
538.419	3.29449	0.000246326	-8.52196	1753	-6.02758	2.80392	-15.4744	zik	1753
539.432	3.26293	0.0113582	-3.76925	1754	-0.290807	0.187011	-7.21485	zik	1754
540.435	3.27475	0.00921497	-5.88008	1755	-0.603648	2.91902	-12.5838	zik	1755
556.327	3.92591	0.000171769	-0.704594	1766	-1.01996	-0.137823	-0.880796	down
556.327	6.66354	0.0439827	-3.69686	1767	-6.62083	-0.402836	-4.29531	down
557.331	3.92298	0.000174057	-0.706476	1768	-1.02119	-0.139798	-0.882885	down
557.459	3.15292	0.000326267	-0.847762	1770	-0.168287	-0.0691503	-1.52388	down
558.333	3.93738	0.0409346	-1.3443	1771	-1.00676	-2.26081	-0.992107	down
558.463	3.14976	0.000960827	-6.01126	1772	0.156466	-2.13986	-10.4611	mal	1772
559.475	3.14876	0.00782787	-4.69492	1773	-5.7714	-0.21537	-6.63996	down
573.454	3.19946	0.0245877	-2.07509	1782	-0.0171004	0.215238	-4.08707	zik	1782
575.47	3.2006	0.0298116	-2.02405	1783	-3.11066	0.214239	-2.78187	zik	1783
576.473	3.19745	0.0642807	-4.21598	1784	-2.97121	2.54411	-8.27051	zik	1784
577.486	3.19042	0.0137724	-4.37998	1785	-3.28726	-1.88148	-6.12531	down
580.327	3.87368	0.00211254	-4.16955	1787	-0.315778	0.242943	-8.00243	zik	1787
581.331	3.87293	1.31181e-05	-8.17972	1789	-0.294254	-6.01443	-12.3989	down
582.343	3.84023	1.22604e-05	-0.934968	1790	-0.672154	-0.0522988	-1.50349	down
583.346	3.86111	0.130588	-2.54914	1793	-0.692757	-1.08579	-4.04587	down
584.359	3.79895	0.0715827	-0.253223	1794	-0.996601	-0.167986	-0.0082363	down
585.362	3.8208	0.0552277	-2.49838	1795	-1.02898	-8.32707	0.00564944	vl	1795
591.464	3.22948	0.00865901	-2.8753	1796	-0.10247	0.0810888	-5.51777	zik	1796
593.48	3.22645	0.000755095	-0.858731	1797	-0.376253	0.31698	-1.66765	zik	1797
594.483	3.22793	0.0119305	-2.80512	1798	-0.529671	-1.68497	-4.28413	down
595.496	3.20473	0.0308068	-1.58091	1799	-0.427656	0.275121	-3.01067	zik	1799
596.499	3.20769	0.0171707	-4.18163	1800	-0.424527	-1.75958	-6.92596	down
604.327	3.83911	0.000738877	-7.40109	1802	-0.726786	-0.762221	-13.5097	down
763.567	3.56107	0.223739	-0.100028	1818	-0.0074505	0.0499221	-0.215306	zik	1818
764.57	3.56061	0.203483	-0.852806	1820	0.0157624	0.0204989	-1.65269	vl	1820
818.56	3.35659	3.25777e-05	-0.643705	1824	0.0555682	-0.0909356	-1.20832	mal	1824
819.564	3.36358	1.9388e-05	-0.74776	1826	-0.0065142	-0.0864563	-1.38605	down
820.575	3.35425	0.201659	-0.930997	1828	-0.0306201	-0.163624	-1.68736	down
821.579	3.33816	0.123422	-2.99248	1830	0.0566664	-0.183203	-5.66507	mal	1830
835.538	3.14914	4.23098e-06	-7.42285	1839	0.805404	-0.441601	-14.3184	mal	1839
842.563	3.33601	3.3357e-06	-8.302	1840	-0.373257	0.0233994	-15.7903	zik	1840
843.566	3.32894	1.64655e-08	-11.0746	1842	2.73636	0.0339437	-22.3269	vl	1842
844.578	3.32656	1.8425e-06	-8.65056	1843	-0.348864	-0.149378	-16.3772	down
845.582	3.33162	2.8253e-08	-10.1262	1845	-0.210802	-0.189819	-19.2399	down
846.594	3.32646	0.0143584	-2.88389	1846	-0.018738	-0.156571	-5.44144	down
847.597	3.32288	0.000359268	-5.59087	1848	-0.0891032	-0.17004	-10.599	down
861.557	3.15962	7.55753e-05	-0.687342	1854	0.320893	-0.230769	-1.32169	mal	1854
862.56	3.14744	1.32208e-06	-7.72953	1856	0.38203	-0.257194	-14.8388	mal	1856
870.593	3.29647	4.5418e-11	-12.342	1863	-3.82977	0.067081	-22.2139	zik	1863
873.676	3.44657	0.0159224	-4.34706	1869	-3.20729	-0.176045	-6.99374	down
885.556	3.14985	0.00109741	-3.57255	1872	0.0313631	-0.271849	-6.721	mal	1872
886.56	3.14114	3.64781e-06	-7.54922	1873	0.111232	-0.355095	-14.3356	mal	1873
887.568	3.13386	2.36166e-09	-10.0856	1874	0.106694	-0.386319	-19.1822	mal	1874
113.061	6.69349	0.0307667	3.7134	2033	0.358977	1.00771	6.45038	up		['6-hydroxyhexanoic acid; 6-hydroxyhexanoate']
128.072	10.4789	0.251137	-2.41947	2183	-5.59826	-1.77356	-1.52046	down		['n4-acetylaminobutanal$l-pipecolate; pipecolinic acid; pipecolic acid; 2-piperidinecarboxylic acid']
128.072	9.64859	0.279376	-2.36137	2184	-5.80298	-1.67399	-1.38172	down		['n4-acetylaminobutanal$l-pipecolate; pipecolinic acid; pipecolic acid; 2-piperidinecarboxylic acid']
140.966	4.97128	0.795046	-0.679673	2258	0.696456	-5.48633	1.32116	zik	2258
146.909	7.83554	0.0303485	-4.46279	2316	0.0940794	0.867389	-9.05443	vl	2316		1,3-Diaminopropane
164.003	8.42277	0.566376	0.669456	2401	-0.252992	0.304249	1.22211	mal	2401
170.082	6.69544	0.00258902	5.21401	2431	0.110333	2.04067	8.88027	up		['4-methyl-2-oxopentanoate$adipate semialdehyde; hexan-1-one-6-carboxylate; 6-oxohexanoate$3-methyl-2-oxopentanoate; 2-oxo-3-methylvalerate$(s)-3-methyl-2-oxopentanoate']
188.011	4.23681	0.425999	-2.13848	2525	0.519502	-0.258225	-4.16801	mal	2525
189.003	4.18923	0.12068	-4.17325	2537	0.586546	-1.75292	-7.30781	mal	2537
213.006	7.61273	0.0133263	-5.50094	2630	3.09007	-6.40714	-8.3738	mal	2630
224.564	3.90188	0.178464	-2.14832	2691	0.123808	0.10298	-4.22322	vl	2691	['(1s)-hydroxy-(2s)-glutathionyl-1,2-dihydronaphthalene$(1r)-glutathionyl-(2r)-hydroxy-1,2-dihydronaphthalene$(1r)-hydroxy-(2r)-glutathionyl-1,2-dihydronaphthalene']
239.093	6.79534	0.944309	-0.0993285	2775	-0.325445	0.573994	-0.366599	zik	2775	['sn-glycero-3-phosphocholine']	Sebacic acid
239.093	4.49804	0.85439	0.230106	2776	-0.354339	0.492654	0.319484	mal	2776	['sn-glycero-3-phosphocholine']	Sebacic acid
246.075	4.07158	0.338712	-1.44434	2805	0.151526	3.75784	-4.81335	vl	2805
246.075	6.59577	0.802363	-0.480109	2806	-0.10542	1.51499	-1.67957	zik	2806
255.088	9.55983	0.129523	3.36116	2843	-0.19069	4.84113	3.96538	mal	2843
264.13	4.14126	8.81455e-05	7.12933	2871	0.742635	8.85447	8.70995	up
394.851	11.2218	0.366781	-2.39268	3115	-3.46453	-3.98033	-1.13637	down
413.199	3.54308	0.0272103	-3.32447	3130	-3.04155	-9.14655	-0.361098	down
464.302	4.3783	0.158865	2.83398	3154	-1.6534	2.54088	4.73921	mal	3154	['glycocholate']
244.176	3.34788	0.68789	-0.885553	3904	-3.34985	7.60248	-4.40546	zik	3904
131.035	11.9164	0.0140196	3.52244	4644	3.66219	2.72245	3.89028	up		['2-acetolactate$(s)-2-acetolactate; (s)-2-hydroxy-2-methyl-3-oxobutanoate', 'l-arabinose$d-ribulose; d-erythro-2-pentulose; d-arabinoketose; d-arabinulose; d-riboketose$l-xylulose$d-xylulose$d-ribose$d-xylose']
501.395	3.21673	0.0556414	-4.70848	6390	2.76413	0.653146	-10.4541	vl	6390
