# Supplementary material for: Alignment of multiple metabolomics LC-MS datasets from disparate diseases to reveal fever-associated metabolites
Source: PLoS Negl Trop Dis. 2023 Jul 24;17(7):e0011133. doi: 10.1371/journal.pntd.0011133 (PMC10399774; doi:10.1371/journal.pntd.0011133)
Supplement: S3 Table — (XLSX) [file pntd.0011133.s004.xlsx]

## Sheet: Downregulated metabolites
row retention time	row m/z	adj-p	logFC	cid	mal_logFC	zik_logFC	vl_logFC	common	mm_annot	hmdb_ms2spectra_annot	60correct_std_annotation_adducts_3ppm	other_possible_annot_manual
11.9052	147.076	2.37e-07	-2.63035	613	-0.007117	-0.0500125	-5.01592	down	['l-glutamine$3-ureidoisobutyrate$d-glutamine; d-2-aminoglutaramic acid', '5,6-dihydrothymine']	L-Lysine	('l-glutamine', 'M+H[1+]')
12.2095	126.022	3.01e-07	-1.04711	324	-0.0092981	-0.641071	-1.66631	down	['taurine']		('taurine', 'M+H[1+]')
11.8903	130.05	1.05e-06	-1.0662	365	-0.0239812	-0.0543773	-2.00694	down	['l-glutamine$3-ureidoisobutyrate$d-glutamine; d-2-aminoglutaramic acid', '5-oxoproline$l-1-pyrroline-3-hydroxy-5-carboxylate$1-pyrroline-4-hydroxy-2-carboxylate', 'd-glutamate; d-glutamic acid; d-glutaminic acid; d-2-aminoglutaric acid$l-glutamate$l-4-hydroxyglutamate semialdehyde', '5-oxo-l-proline']		('o-acetyl-l-serine', 'M-H2O+H[1+]')
10.0993	136.043	0.00013607	-7.27417	459	-0.0924355	-0.120491	-13.8525	down	['l-homocysteine']		('methylcysteine', 'M+H[1+]')
9.23574	130.05	0.00017338	-0.649142	366	-0.68336	-0.44562	-0.743241	down	['5-oxoproline$l-1-pyrroline-3-hydroxy-5-carboxylate$1-pyrroline-4-hydroxy-2-carboxylate$5-oxo-l-proline', 'd-glutamate; d-glutamic acid; d-glutaminic acid; d-2-aminoglutaric acid$l-glutamate$l-4-hydroxyglutamate semialdehyde']	Pipecolic acid	('5-oxoproline', 'M+H[1+]')
11.8824	84.0443	0.00208636	-0.462357	38	-0.0668688	-0.0656671	-0.826065	down	['5-oxoproline$l-1-pyrroline-3-hydroxy-5-carboxylate$1-pyrroline-4-hydroxy-2-carboxylate', 'l-allo-threonine$l-threonine']	Pipecolic acid	('l-homoserine', 'M-H4O2+H[1+]')
12.4199	159.076	0.0326189	-0.355306	798	-0.265045	-0.185358	-0.480239	down	['l-citrulline; 2-amino-5-ureidovaleric acid; citrulline']		('l-citrulline', 'M-NH3+H[1+]')
11.7725	157.08	0.0394255	-0.308798	756	-0.200142	-0.166604	-0.426255	down	['l-histidine']
9.95592	188.071	0.0468894	-0.322292	1189	-0.303404	-0.424571	-0.275663	down	['l-tryptophan$d-tryptophan', '5-methoxyindoleacetate']	L-Tryptophan	('l-tryptophan', 'M-NH3+H[1+]')
8.29619	176.071	0.0353666	-3.11056	1033	-0.364171	-0.135316	-5.75267	down	['indole-3-acetate$5-hydroxyindoleacetaldehyde', '4-hydroxy-5-phenyltetrahydro-1,3-oxazin-2-one$3-carbamoyl-2-phenylpropionaldehyde']	Indoleacetic acid
11.3506	258.11	1.07e-05	-1.20725	1993	-2.134	-0.473382	-1.23318	down			('sn-glycero-3-phosphocholine', 'M+H[1+]')
6.7137	380.256	1.07e-05	-7.99577	2549	-3.30091	-0.346161	-13.8658	down	['sphingosine 1-phosphate']
3.97058	468.308	0.00021193	-7.16605	2664	-1.13624	-0.163072	-13.2154	down	['timnodonyl carnitine']
3.86492	494.324	0.00331696	-5.45913	2693	-1.06458	-0.0519106	-10.0281	down	['cervonyl carnitine']
9.2928	205.126	0.00388625	-4.62308	1441	-0.0541129	-0.015669	-8.83787	down			('o-acetylcarnitine', 'M(C13)+H[1+]')
3.70254	424.342	0.010324	-6.87958	2620	-0.625973	-1.53202	-12.1423	down	['linoelaidyl carnitine$linoleyl carnitine']
16.7011	105.111	0.023512	-5.57743	137	-0.79042	-0.367421	-10.1954	down		Dimethylglycine	('choline', 'M(C13)+H[1+]')
3.7029	524.371	0.0394255	-0.376382	2726	-1.06314	-0.142954	-0.23172	down	['tetracosapentaenoyl carnitine$tetracosapentaenoyl carnitine']
9.03698	154.072	0.00580198	-5.53091	4735	-8.66405	-6.58995	-3.74957	down			('adenine', 'M+H2O+H[1+]')
9.9296	148.044	0.00105434	-5.33159	526	-0.0692663	-0.279118	-10.0518	down	['l-methionine']
11.7135	118.051	0.0340213	-0.283814	247	-0.0149366	-0.444675	-0.303775	down	['l-allo-threonine$l-threonine']	Methylguanidine
8.99804	89.0245	3.21519e-09	-0.887535	55	-0.422135	-0.640847	-1.19932	down	['d-glucose$beta-d-glucose$l-sorbose; l-xylo-hexulose$beta-d-fructose; beta-fruit sugar; beta-d-arabino-hexulose; beta-levulose; fructose$alpha-d-glucose$d-hexose$$d-fructose$beta-d-galactose$galactose$d-tagatose; lyxo-hexulose$myo-inositol$glucose$d-galactose$alpha-d-galactose$d-mannose', 'd-glyceraldehyde', 'd-lactate$3-hydroxypropanoate; 3-hydroxypropanoic acid; 3-hydroxypropionate; 3-hydroxyp…		('(r)-lactate', 'M-H')	('(r)-lactate', 'M-H')
13.7429	88.9881	2.34024e-06	-0.599566	54	-0.242587	-0.0114423	-1.04932	down	['oxalate; oxalic acid; ethanedioic acid']		('oxalate', 'M-H')	('oxalate', 'M-H')
11.1087	115.004	0.0111303	-0.280557	191	-0.0049714	-0.0389706	-0.515605	down	['l-malate', 'fumarate']
7.51543	204.067	0.00474533	-0.551652	964	-0.563796	-0.573733	-0.535257	down	['5-methoxyindoleacetate']	Taurine
3.13338	278.225	0.0041518	-0.603957	1374	-0.0360264	-0.0978263	-1.09271	down	['linoelaidic acid (all trans c18:2)$octadecadienoate (n-c18:2)']
3.41207	228.205	0.0299572	-0.378965	1125	-0.0864391	-0.0170355	-0.684156	down	['tetradecanoate (n-c14:0)']
8.89248	243.062	3.35067e-05	-7.37173	1218	-0.896739	-0.257894	-13.6533	down	['uridine']		('uridine', 'M-H')	('uridine', 'M-H')
8.8954	111.02	5.51869e-05	-7.37916	160	-3.26293	-0.21804	-12.7656	down	['uracil']

## Sheet: Upregulated metabolites
row retention time	row m/z	adj-p	logFC	cid	mal_logFC	zik_logFC	vl_logFC	common	mm_annot	hmdb_ms2spectra_annot	60correct_std_annotation_adducts_3ppm
10.3339	133.061	4.76e-07	1.75011	425	0.00286673	0.141006	3.28122	up	['n-carbamoyl-beta-alanine$l-asparagine']
9.32332	209.092	0.00095539	0.588844	1463	0.0435715	0.91057	0.631697	up	['porphobilinogen', 'l-kynurenine$formyl-5-hydroxykynurenamine']	L-Kynurenine	('l-kynurenine', 'M+H[1+]')
6.71104	190.05	0.0225052	0.418687	1221	0.162549	0.275949	0.593962	up	['4-hydroxy-2-quinolinecarboxylic acid$1-nitronaphthalene-5,6-oxide$1-nitronaphthalene-7,8-oxide', '4-(2-aminophenyl)-2,4-dioxobutanoate']
3.88233	450.321	0.0210799	6.82141	2646	9.97652	4.68543	6.7183	up	['chenodeoxyglycocholate$']
9.76502	112.051	7.99e-07	12.9623	168	3.51182	16.0575	15.0148	up	['cytosine (in dna)$cytosine']		('cytosine', 'M+H[1+]')
9.21462	116.035	0.0025723	0.569188	204	0.162794	0.437527	0.79723	up	['2-amino-3-oxobutanoate; 2-amino-acetoacetate$l-aspartate 4-semialdehyde; aspartate beta-semialdehyde; l-aspartic 4-semialdehyde$l-2-amino-3-oxobutanoic acid; l-2-amino-3-oxobutanoate; l-2-amino-acetoacetate; (s)-2-amino-3-oxobutanoic acid']
8.6324	103.04	0.191775	3.18104	138	7.12426	0.836147	2.88079	up	['2-hydroxybutyrate$(r)-3-hydroxybutanoate; (r)-3-hydroxybutanoic acid; (r)-3-hydroxybutyric acid$(s)-3-hydroxybutanoate$(s)-3-hydroxyisobutyrate$4-hydroxybutanoic acid; 4-hydroxybutanoate; 4-hydroxybutyric acid$3-hydroxy-2-methylpropanoate; 3-hydroxyisobutyrate; 3-hydroxyisobutyric acid', 'erythritol; erythrol; phycitol; phycite; erythrite']		('(r)-3-hydroxybutanoate', 'M-H')	('(r)-3-hydroxybutanoate', 'M-H')
3.32227	283.264	0.00944527	0.374643	1395	0.195003	0.063166	0.609162	up	['octadecanoate (n-c18:0)']
6.69349	113.061	0.0307667	3.7134	2033	0.358977	1.00771	6.45038	up	['6-hydroxyhexanoic acid; 6-hydroxyhexanoate']
11.852	179.056	3.3363e-05	9.06825	774	0.341686	0.164434	17.1732	up	['d-glucose$beta-d-glucose$l-sorbose; l-xylo-hexulose$beta-d-fructose; beta-fruit sugar; beta-d-arabino-hexulose; beta-levulose; fructose$alpha-d-glucose$d-hexose$$d-fructose$beta-d-galactose$galactose$d-tagatose; lyxo-hexulose$myo-inositol$glucose$d-galactose$alpha-d-galactose$d-mannose']		('d-fructose', 'M-H')	('d-fructose', 'M-H')
