# Supplementary material for: Alignment of multiple metabolomics LC-MS datasets from disparate diseases to reveal fever-associated metabolites
Source: PLoS Negl Trop Dis. 2023 Jul 24;17(7):e0011133. doi: 10.1371/journal.pntd.0011133 (PMC10399774; doi:10.1371/journal.pntd.0011133)
Supplement: S4 Table — (XLSX) [file pntd.0011133.s005.xlsx]

## Sheet: +
Ion	Reverse Calculation
M+H[1+]	mz - PROTON	PROTON = 1.00727646677
M+2H[2+]	(mz - PROTON)*2
M+3H[3+]	(mz - PROTON)*3
M(C13)+H[1+]	mz - 1.0034 - PROTON
M(C13)+2H[2+]	(mz - 0.5017 - PROTON)*2
M(C13)+3H[3+]	(mz - 0.3344 - PROTON)*3
M(S34)+H[1+]	mz -1.9958 - PROTON
M(Cl37)+H[1+]	mz -1.9972 - PROTON
M+Na[1+]	mz - 21.9820 - PROTON
M+H+Na[2+]	(mz - 10.991 - PROTON)*2
M+K[1+]	mz - 37.9555 - PROTON
M+H2O+H[1+]	mz - 18.0106 - PROTON
M-H2O+H[1+]	mz + 18.0106 - PROTON
M-H4O2+H[1+]	mz + 36.0212 - PROTON
M-NH3+H[1+]	mz + 17.0265 - PROTON
M-CO+H[1+]	mz + 27.9950 - PROTON
M-CO2+H[1+]'	mz + 43.9898 - PROTON
M-HCOOH+H[1+]	mz + 46.0054 - PROTON
M+HCOONa[1+]	mz - 67.9874 - PROTON
M-HCOONa+H[1+]	mz + 67.9874 - PROTON
M+NaCl[1+]	mz - 57.9586 - PROTON
M-C3H4O2+H[1+]	mz + 72.0211 - PROTON
M+HCOOK[1+]	mz - 83.9613 - PROTON
M-HCOOK+H[1+]	mz + 83.9613 - PROTON

## Sheet: -
Ion	Reverse Calculation
[M-H]	mz + 1.007276
M-3H	(mz + 1.007276)*3
M-2H	(mz + 1.007276)*2
M-H2O-H	mz + 19.01839
M+Na-2H	mz - 20.974666
M+Cl	mz - 34.969402
M+K-2H	mz - 36.948606
M+FA-H	mz - 44.998201
M+Hac-H	mz - 59.013851
M+Br	mz - 78.918885
M+TFA-H	mz - 112.985586
2M-H	(mz + 1.007276)/2
2M+FA-H	(mz - 44.998201)/2
2M+Hac-H	(mz - 59.013851)/2
3M-H	(mz + 1.007276)/3
